# Supplementary material for: [N′-(5-Bromo-2-oxidobenzyl­idene-κO)-3-hydr­oxy-2-naphthohydrazidato-κ2 N′,O]dimethyl­tin(IV)
Source: Acta Crystallogr Sect E Struct Rep Online. 2010 Jan 16;66(Pt 2):m161. doi: 10.1107/S1600536810001133 (PMC2979755; doi:10.1107/S1600536810001133)
Supplement: Supplementary file 1 [file e-66-0m161-sup1.cif]

##############################################################################
###                                                                        ###
###        Electronic paper (Acta Crystallographica Section E)             ###
###                                                                        ###
##############################################################################
#                                                                            #
# This CIF contains the data in a paper accepted for publication in Acta     #
# Crystallographica Section E. It conforms to the requirements of Notes      #
# for Authors for Section E, and has been peer reviewed under the auspices   #
# of the IUCr Commission on Journals.                                        #
#                                                                            #
# Full details of the Crystallographic Information File format               #
# are given in the paper "The Crystallographic Information File (CIF):       #
# a New Standard Archive File for Crystallography" by S. R. Hall, F. H.      #
# Allen and I. D. Brown [Acta Cryst. (1991), A47, 655-685].                  #
#                                                                            #
# The current version of the core CIF dictionary is obtainable from          #
# ftp://ftp.iucr.org/pub/cif_core.dic. The current version number is 2.4.    #
#                                                                            #
# Software is freely available for graphical display of the structure(s) in  #
# this CIF.  For information consult the CIF home page http://www.iucr.org/  #
# cif/home.html                                                              #
#                                                                            #
# This file may be used for bona fide research purposes within the           #
# scientific community so long as proper attribution is given to the journal # 
# article from which it was obtained.                                        #
#                                                                            #
##############################################################################
                                             
data_I
_audit_creation_method     SHELXL-97
_chemical_name_systematic
;
[<i>N</i>'-(5-Bromo-2-oxidobenzylidene-\k<i>O</i>)-3-hydroxy-2-
naphthohydrazidato-\k^2^<i>N</i>',<i>O</i>]dimethyltin(IV)
;
_chemical_name_common     ?
_chemical_formula_moiety     'C20 H17 Br N2 O3 Sn'
_chemical_formula_sum     'C20 H17 Br N2 O3 Sn'
_chemical_formula_iupac     '[Sn (C H3)2 (C18 H11 Br N2 O3)]'
_chemical_formula_weight     531.96
_chemical_melting_point     ?
_symmetry_cell_setting     Triclinic
_symmetry_space_group_name_H-M     'P -1'
_symmetry_space_group_name_Hall     '-P 1'
loop_
    _symmetry_equiv_pos_as_xyz
    'x, y, z'
    '-x, -y, -z'
_cell_length_a     6.8662(5)
_cell_length_b     11.7998(9)
_cell_length_c     11.9365(9)
_cell_angle_alpha     87.4640(10)
_cell_angle_beta     76.1280(10)
_cell_angle_gamma     81.2130(10)
_cell_volume     927.84(12)
_cell_formula_units_Z     2
_cell_measurement_reflns_used     3900
_cell_measurement_theta_min     2.47
_cell_measurement_theta_max     30.55
_cell_measurement_temperature     145(2)
_exptl_crystal_description     plate
_exptl_crystal_colour     yellow
_exptl_crystal_size_max     0.39
_exptl_crystal_size_mid     0.37
_exptl_crystal_size_min     0.09
_exptl_crystal_density_diffrn     1.904
_exptl_crystal_density_meas     ?
_exptl_crystal_density_method     'not measured'
_exptl_crystal_F_000     520
_exptl_absorpt_coefficient_mu     3.554
_exptl_absorpt_correction_type     multi-scan
_exptl_absorpt_process_details     '(SADABS; Sheldrick, 1996)'
_exptl_absorpt_correction_T_min     0.338
_exptl_absorpt_correction_T_max     0.740
_exptl_special_details
;
;
_diffrn_ambient_temperature     145(2)
_diffrn_radiation_type     MoK\a
_diffrn_radiation_wavelength     0.71073
_diffrn_radiation_source     'fine-focus sealed tube'
_diffrn_radiation_monochromator     graphite
_diffrn_measurement_device_type     'Bruker APEXII CCD area-detector'
_diffrn_measurement_method     '\w scans'
_diffrn_detector_area_resol_mean     ?
_diffrn_reflns_number     5350
_diffrn_reflns_av_R_equivalents     0.0164
_diffrn_reflns_av_sigmaI/netI     0.0324
_diffrn_reflns_theta_min     1.75
_diffrn_reflns_theta_max     27.50
_diffrn_reflns_theta_full     25.00
_diffrn_measured_fraction_theta_max     0.944
_diffrn_measured_fraction_theta_full     0.975
_diffrn_reflns_limit_h_min     -8
_diffrn_reflns_limit_h_max     8
_diffrn_reflns_limit_k_min     -10
_diffrn_reflns_limit_k_max     15
_diffrn_reflns_limit_l_min     -15
_diffrn_reflns_limit_l_max     15
_refine_special_details
;
Refinement of <i>F</i>^2^ against ALL reflections. The weighted <i>R</i>-factor
<i>wR</i> and goodness of fit <i>S</i> are based on <i>F</i>^2^, conventional
<i>R</i>-factors <i>R</i> are based on <i>F</i>, with <i>F</i> set to zero for
negative <i>F</i>^2^. The threshold expression of <i>F</i>^2^ >
\s(<i>F</i>^2^) is used only for calculating <i>R</i>-factors(gt) <i>etc</i>.
and is not relevant to the choice of reflections for refinement.
<i>R</i>-factors based on <i>F</i>^2^ are statistically about twice as large
as those based on <i>F</i>, and <i>R</i>- factors based on ALL data will be
even larger.
;
_reflns_number_total     4028
_reflns_number_gt     3703
_reflns_threshold_expression     'I>2\s(I)'
_refine_ls_structure_factor_coef     Fsqd
_refine_ls_matrix_type     full
_refine_ls_R_factor_all     0.0276
_refine_ls_R_factor_gt     0.0239
_refine_ls_wR_factor_gt     0.0653
_refine_ls_wR_factor_ref     0.0785
_refine_ls_goodness_of_fit_ref     1.141
_refine_ls_restrained_S_all     1.140
_refine_ls_number_reflns     4028
_refine_ls_number_parameters     245
_refine_ls_number_restraints     1
_refine_ls_hydrogen_treatment     constr
_refine_ls_weighting_scheme     calc
_refine_ls_weighting_details
         'calc w=1/[\s^2^(Fo^2^)+(0.0316P)^2^+1.8608P] where P=(Fo^2^+2Fc^2^)/3'
_atom_sites_solution_hydrogens     geom
_atom_sites_solution_primary     direct
_atom_sites_solution_secondary     difmap
_refine_ls_shift/su_max     0.001
_refine_ls_shift/su_mean     0.000
_refine_diff_density_max     0.633
_refine_diff_density_min     -0.755
_refine_ls_extinction_method     none
_refine_ls_extinction_coef     ?
loop_
    _atom_type_symbol
    _atom_type_description
    _atom_type_scat_dispersion_real
    _atom_type_scat_dispersion_imag
    _atom_type_scat_source
    'C' 'C' 0.0033 0.0016
                         'International Tables Vol C Tables 4.2.6.8 and 6.1.1.4'
    'H' 'H' 0.0000 0.0000
                         'International Tables Vol C Tables 4.2.6.8 and 6.1.1.4'
    'N' 'N' 0.0061 0.0033
                         'International Tables Vol C Tables 4.2.6.8 and 6.1.1.4'
    'O' 'O' 0.0106 0.0060
                         'International Tables Vol C Tables 4.2.6.8 and 6.1.1.4'
    'Br' 'Br' -0.2901 2.4595
                         'International Tables Vol C Tables 4.2.6.8 and 6.1.1.4'
    'Sn' 'Sn' -0.6537 1.4246
                         'International Tables Vol C Tables 4.2.6.8 and 6.1.1.4'
_computing_data_collection     'APEX2 (Bruker, 2008)'
_computing_cell_refinement     'SAINT (Bruker, 20080)'
_computing_data_reduction     'SAINT (Bruker, 2008)'
_computing_structure_solution     'SHELXS97 (Sheldrick, 2008)'
_computing_structure_refinement     'SHELXL97 (Sheldrick, 2008)'
_computing_molecular_graphics     'X-SEED (Barbour, 2001)'
_computing_publication_material     'pubCIF (Westrip, 2010)'
loop_
    _atom_site_type_symbol
    _atom_site_label
    _atom_site_fract_x
    _atom_site_fract_y
    _atom_site_fract_z
    _atom_site_U_iso_or_equiv
    _atom_site_adp_type
    _atom_site_calc_flag
    _atom_site_refinement_flags
    _atom_site_occupancy
    _atom_site_disorder_assembly
    _atom_site_disorder_group
    Sn Sn1 0.75049(3) 0.561594(19) 0.670242(18) 0.01412(8) Uani d . 1 . .
    Br Br1 0.57215(5) -0.06224(3) 0.64595(3) 0.02011(9) Uani d . 1 . .
    N N1 0.5307(4) 0.4692(2) 0.7889(2) 0.0141(5) Uani d . 1 . .
    N N2 0.3995(4) 0.5332(3) 0.8788(2) 0.0172(6) Uani d . 1 . .
    O O1 0.8546(4) 0.4001(2) 0.5966(2) 0.0202(5) Uani d . 1 . .
    O O2 0.5723(4) 0.6809(2) 0.7987(2) 0.0228(5) Uani d . 1 . .
    O O3 0.1095(4) 0.5698(2) 1.0656(2) 0.0219(5) Uani d D 1 . .
    H H3 0.1750 0.5344 1.0054 0.033 Uiso calc RD 1 . .
    C C1 0.6138(5) 0.2791(3) 0.6996(3) 0.0141(6) Uani d . 1 . .
    C C2 0.7792(5) 0.3027(3) 0.6092(3) 0.0152(6) Uani d . 1 . .
    C C3 0.8681(5) 0.2152(3) 0.5277(3) 0.0188(7) Uani d . 1 . .
    H H3A 0.9776 0.2288 0.4655 0.023 Uiso calc R 1 . .
    C C4 0.7999(5) 0.1105(3) 0.5364(3) 0.0158(6) Uani d . 1 . .
    H H4 0.8593 0.0541 0.4790 0.019 Uiso calc R 1 . .
    C C5 0.6435(5) 0.0871(3) 0.6295(3) 0.0164(6) Uani d . 1 . .
    C C6 0.5524(5) 0.1702(3) 0.7093(3) 0.0154(6) Uani d . 1 . .
    H H6 0.4459 0.1540 0.7723 0.019 Uiso calc R 1 . .
    C C7 0.5032(5) 0.3630(3) 0.7853(3) 0.0150(6) Uani d . 1 . .
    H H7 0.3999 0.3379 0.8450 0.018 Uiso calc R 1 . .
    C C8 0.4332(5) 0.6410(3) 0.8761(3) 0.0164(6) Uani d . 1 . .
    C C9 0.3027(5) 0.7184(3) 0.9668(3) 0.0151(6) Uani d . 1 . .
    C C10 0.1483(5) 0.6797(3) 1.0581(3) 0.0147(6) Uani d . 1 . .
    C C11 0.0383(5) 0.7555(3) 1.1419(3) 0.0154(6) Uani d . 1 . .
    H H11 -0.0602 0.7291 1.2037 0.018 Uiso calc R 1 . .
    C C12 0.0673(5) 0.8711(3) 1.1392(3) 0.0139(6) Uani d . 1 . .
    C C13 -0.0460(5) 0.9515(3) 1.2244(3) 0.0189(7) Uani d . 1 . .
    H H13 -0.1429 0.9267 1.2880 0.023 Uiso calc R 1 . .
    C C14 -0.0175(5) 1.0647(3) 1.2160(3) 0.0190(7) Uani d . 1 . .
    H H14 -0.0962 1.1174 1.2732 0.023 Uiso calc R 1 . .
    C C15 0.1279(5) 1.1033(3) 1.1232(3) 0.0192(7) Uani d . 1 . .
    H H15 0.1469 1.1816 1.1186 0.023 Uiso calc R 1 . .
    C C16 0.2407(5) 1.0289(3) 1.0405(3) 0.0164(6) Uani d . 1 . .
    H H16 0.3376 1.0558 0.9782 0.020 Uiso calc R 1 . .
    C C17 0.2153(5) 0.9112(3) 1.0461(3) 0.0138(6) Uani d . 1 . .
    C C18 0.3312(5) 0.8320(3) 0.9627(3) 0.0152(6) Uani d . 1 . .
    H H18 0.4322 0.8573 0.9017 0.018 Uiso calc R 1 . .
    C C19 1.0295(5) 0.5826(3) 0.7067(3) 0.0201(7) Uani d . 1 . .
    H H19A 1.0478 0.5367 0.7748 0.030 Uiso calc R 1 . .
    H H19B 1.0291 0.6637 0.7216 0.030 Uiso calc R 1 . .
    H H19C 1.1409 0.5572 0.6405 0.030 Uiso calc R 1 . .
    C C20 0.6241(5) 0.6376(3) 0.5344(3) 0.0227(7) Uani d . 1 . .
    H H20A 0.4933 0.6117 0.5391 0.034 Uiso calc R 1 . .
    H H20B 0.7165 0.6150 0.4601 0.034 Uiso calc R 1 . .
    H H20C 0.6040 0.7213 0.5412 0.034 Uiso calc R 1 . .
loop_
    _atom_site_aniso_label
    _atom_site_aniso_U_11
    _atom_site_aniso_U_22
    _atom_site_aniso_U_33
    _atom_site_aniso_U_12
    _atom_site_aniso_U_13
    _atom_site_aniso_U_23
    Sn1 0.01425(12) 0.01281(13) 0.01497(12) -0.00358(8) -0.00180(8) -0.00023(8)
    Br1 0.02169(17) 0.01283(18) 0.02579(18) -0.00506(13) -0.00342(14)
                                                                    -0.00316(13)
    N1 0.0149(12) 0.0107(13) 0.0174(13) -0.0042(10) -0.0034(10) 0.0001(10)
    N2 0.0154(13) 0.0220(15) 0.0131(12) -0.0028(11) -0.0010(10) -0.0018(11)
    O1 0.0197(12) 0.0140(12) 0.0244(12) -0.0038(9) 0.0011(10) -0.0017(10)
    O2 0.0216(12) 0.0197(13) 0.0232(12) -0.0073(10) 0.0054(10) -0.0029(10)
    O3 0.0292(13) 0.0127(12) 0.0214(12) -0.0114(10) 0.0050(10) -0.0056(9)
    C1 0.0160(14) 0.0122(15) 0.0151(14) -0.0024(12) -0.0058(12) -0.0001(12)
    C2 0.0162(15) 0.0134(16) 0.0172(15) -0.0026(12) -0.0061(12) 0.0000(12)
    C3 0.0164(15) 0.0223(18) 0.0160(15) -0.0008(13) -0.0022(12) 0.0031(13)
    C4 0.0175(15) 0.0133(16) 0.0168(15) -0.0006(12) -0.0051(12) -0.0014(12)
    C5 0.0173(15) 0.0141(16) 0.0194(16) -0.0024(12) -0.0075(12) -0.0002(13)
    C6 0.0146(14) 0.0159(16) 0.0171(15) -0.0062(12) -0.0042(12) 0.0015(12)
    C7 0.0157(14) 0.0140(16) 0.0168(15) -0.0063(12) -0.0049(12) 0.0033(12)
    C8 0.0131(14) 0.0223(18) 0.0143(15) -0.0037(12) -0.0040(12) 0.0021(13)
    C9 0.0151(14) 0.0150(16) 0.0157(15) -0.0012(12) -0.0051(12) -0.0013(12)
    C10 0.0181(15) 0.0119(15) 0.0155(15) -0.0045(12) -0.0047(12) -0.0025(12)
    C11 0.0154(14) 0.0174(17) 0.0139(14) -0.0057(12) -0.0024(12) -0.0015(12)
    C12 0.0139(14) 0.0144(16) 0.0149(14) -0.0036(12) -0.0050(11) -0.0022(12)
    C13 0.0145(15) 0.0284(19) 0.0137(15) -0.0037(13) -0.0029(12) 0.0001(13)
    C14 0.0202(16) 0.0201(18) 0.0178(16) -0.0024(13) -0.0059(13) -0.0044(13)
    C15 0.0207(16) 0.0173(17) 0.0206(16) -0.0011(13) -0.0073(13) -0.0035(13)
    C16 0.0182(15) 0.0120(16) 0.0202(16) -0.0047(12) -0.0051(12) -0.0025(12)
    C17 0.0162(14) 0.0134(15) 0.0125(14) -0.0016(12) -0.0049(11) -0.0024(12)
    C18 0.0147(14) 0.0176(17) 0.0132(14) -0.0020(12) -0.0035(11) -0.0007(12)
    C19 0.0173(15) 0.0249(19) 0.0193(16) -0.0090(14) -0.0031(13) -0.0007(14)
    C20 0.0225(17) 0.0223(19) 0.0238(17) -0.0015(14) -0.0079(14) 0.0017(14)
_geom_special_details
;
All e.s.d.'s (except the e.s.d. in the dihedral angle between two l.s. planes)
are estimated using the full covariance matrix. The cell e.s.d.'s are taken
into account individually in the estimation of e.s.d.'s in distances, angles
and torsion angles; correlations between e.s.d.'s in cell parameters are only
used when they are defined by crystal symmetry. An approximate (isotropic)
treatment of cell e.s.d.'s is used for estimating e.s.d.'s involving l.s.
planes.
;
loop_
    _geom_bond_atom_site_label_1
    _geom_bond_atom_site_label_2
    _geom_bond_site_symmetry_2
    _geom_bond_distance
    _geom_bond_publ_flag
    Sn1 O1 . 2.084(2) ?
    Sn1 C19 . 2.116(3) ?
    Sn1 C20 . 2.120(3) ?
    Sn1 O2 . 2.143(2) ?
    Sn1 N1 . 2.194(3) ?
    Br1 C5 . 1.890(3) ?
    N1 C7 . 1.300(4) ?
    N1 N2 . 1.390(4) ?
    N2 C8 . 1.324(5) ?
    O1 C2 . 1.320(4) ?
    O2 C8 . 1.290(4) ?
    O3 C10 . 1.358(4) ?
    O3 H3 . 0.8400 ?
    C1 C6 . 1.404(4) ?
    C1 C2 . 1.419(4) ?
    C1 C7 . 1.446(5) ?
    C2 C3 . 1.413(5) ?
    C3 C4 . 1.377(5) ?
    C3 H3A . 0.9500 ?
    C4 C5 . 1.399(5) ?
    C4 H4 . 0.9500 ?
    C5 C6 . 1.367(5) ?
    C6 H6 . 0.9500 ?
    C7 H7 . 0.9500 ?
    C8 C9 . 1.477(5) ?
    C9 C18 . 1.381(5) ?
    C9 C10 . 1.438(4) ?
    C10 C11 . 1.372(5) ?
    C11 C12 . 1.406(5) ?
    C11 H11 . 0.9500 ?
    C12 C13 . 1.421(5) ?
    C12 C17 . 1.432(4) ?
    C13 C14 . 1.375(5) ?
    C13 H13 . 0.9500 ?
    C14 C15 . 1.412(5) ?
    C14 H14 . 0.9500 ?
    C15 C16 . 1.360(5) ?
    C15 H15 . 0.9500 ?
    C16 C17 . 1.422(5) ?
    C16 H16 . 0.9500 ?
    C17 C18 . 1.405(4) ?
    C18 H18 . 0.9500 ?
    C19 H19A . 0.9800 ?
    C19 H19B . 0.9800 ?
    C19 H19C . 0.9800 ?
    C20 H20A . 0.9800 ?
    C20 H20B . 0.9800 ?
    C20 H20C . 0.9800 ?
loop_
    _geom_angle_atom_site_label_1
    _geom_angle_atom_site_label_2
    _geom_angle_atom_site_label_3
    _geom_angle_site_symmetry_1
    _geom_angle_site_symmetry_3
    _geom_angle
    _geom_angle_publ_flag
    O1 Sn1 C19 . . 95.10(12) ?
    O1 Sn1 C20 . . 97.09(13) ?
    C19 Sn1 C20 . . 127.84(14) ?
    O1 Sn1 O2 . . 155.27(9) ?
    C19 Sn1 O2 . . 94.33(12) ?
    C20 Sn1 O2 . . 95.04(13) ?
    O1 Sn1 N1 . . 83.01(10) ?
    C19 Sn1 N1 . . 121.63(12) ?
    C20 Sn1 N1 . . 110.12(12) ?
    O2 Sn1 N1 . . 72.59(10) ?
    C7 N1 N2 . . 115.3(3) ?
    C7 N1 Sn1 . . 128.8(2) ?
    N2 N1 Sn1 . . 115.9(2) ?
    C8 N2 N1 . . 112.2(3) ?
    C2 O1 Sn1 . . 133.1(2) ?
    C8 O2 Sn1 . . 115.9(2) ?
    C10 O3 H3 . . 109.5 ?
    C6 C1 C2 . . 120.1(3) ?
    C6 C1 C7 . . 117.1(3) ?
    C2 C1 C7 . . 122.8(3) ?
    O1 C2 C3 . . 118.3(3) ?
    O1 C2 C1 . . 124.5(3) ?
    C3 C2 C1 . . 117.2(3) ?
    C4 C3 C2 . . 121.6(3) ?
    C4 C3 H3A . . 119.2 ?
    C2 C3 H3A . . 119.2 ?
    C3 C4 C5 . . 120.2(3) ?
    C3 C4 H4 . . 119.9 ?
    C5 C4 H4 . . 119.9 ?
    C6 C5 C4 . . 119.8(3) ?
    C6 C5 Br1 . . 121.4(2) ?
    C4 C5 Br1 . . 118.7(3) ?
    C5 C6 C1 . . 120.9(3) ?
    C5 C6 H6 . . 119.5 ?
    C1 C6 H6 . . 119.5 ?
    N1 C7 C1 . . 126.6(3) ?
    N1 C7 H7 . . 116.7 ?
    C1 C7 H7 . . 116.7 ?
    O2 C8 N2 . . 123.4(3) ?
    O2 C8 C9 . . 119.1(3) ?
    N2 C8 C9 . . 117.5(3) ?
    C18 C9 C10 . . 119.4(3) ?
    C18 C9 C8 . . 118.2(3) ?
    C10 C9 C8 . . 122.5(3) ?
    O3 C10 C11 . . 118.6(3) ?
    O3 C10 C9 . . 122.3(3) ?
    C11 C10 C9 . . 119.2(3) ?
    C10 C11 C12 . . 121.9(3) ?
    C10 C11 H11 . . 119.0 ?
    C12 C11 H11 . . 119.0 ?
    C11 C12 C13 . . 123.0(3) ?
    C11 C12 C17 . . 119.2(3) ?
    C13 C12 C17 . . 117.8(3) ?
    C14 C13 C12 . . 121.0(3) ?
    C14 C13 H13 . . 119.5 ?
    C12 C13 H13 . . 119.5 ?
    C13 C14 C15 . . 120.6(3) ?
    C13 C14 H14 . . 119.7 ?
    C15 C14 H14 . . 119.7 ?
    C16 C15 C14 . . 120.3(3) ?
    C16 C15 H15 . . 119.9 ?
    C14 C15 H15 . . 119.9 ?
    C15 C16 C17 . . 120.7(3) ?
    C15 C16 H16 . . 119.6 ?
    C17 C16 H16 . . 119.6 ?
    C18 C17 C16 . . 122.1(3) ?
    C18 C17 C12 . . 118.3(3) ?
    C16 C17 C12 . . 119.6(3) ?
    C9 C18 C17 . . 121.9(3) ?
    C9 C18 H18 . . 119.0 ?
    C17 C18 H18 . . 119.0 ?
    Sn1 C19 H19A . . 109.5 ?
    Sn1 C19 H19B . . 109.5 ?
    H19A C19 H19B . . 109.5 ?
    Sn1 C19 H19C . . 109.5 ?
    H19A C19 H19C . . 109.5 ?
    H19B C19 H19C . . 109.5 ?
    Sn1 C20 H20A . . 109.5 ?
    Sn1 C20 H20B . . 109.5 ?
    H20A C20 H20B . . 109.5 ?
    Sn1 C20 H20C . . 109.5 ?
    H20A C20 H20C . . 109.5 ?
    H20B C20 H20C . . 109.5 ?
loop_
    _geom_torsion_atom_site_label_1
    _geom_torsion_atom_site_label_2
    _geom_torsion_atom_site_label_3
    _geom_torsion_atom_site_label_4
    _geom_torsion_site_symmetry_1
    _geom_torsion_site_symmetry_2
    _geom_torsion_site_symmetry_3
    _geom_torsion_site_symmetry_4
    _geom_torsion
    _geom_torsion_publ_flag
    O1 Sn1 N1 C7 . . . . -5.4(3) ?
    C19 Sn1 N1 C7 . . . . -97.1(3) ?
    C20 Sn1 N1 C7 . . . . 89.6(3) ?
    O2 Sn1 N1 C7 . . . . 178.6(3) ?
    O1 Sn1 N1 N2 . . . . 176.3(2) ?
    C19 Sn1 N1 N2 . . . . 84.6(2) ?
    C20 Sn1 N1 N2 . . . . -88.7(2) ?
    O2 Sn1 N1 N2 . . . . 0.3(2) ?
    C7 N1 N2 C8 . . . . -178.8(3) ?
    Sn1 N1 N2 C8 . . . . -0.3(3) ?
    C19 Sn1 O1 C2 . . . . 133.7(3) ?
    C20 Sn1 O1 C2 . . . . -97.1(3) ?
    O2 Sn1 O1 C2 . . . . 21.7(4) ?
    N1 Sn1 O1 C2 . . . . 12.4(3) ?
    O1 Sn1 O2 C8 . . . . -10.0(4) ?
    C19 Sn1 O2 C8 . . . . -122.1(2) ?
    C20 Sn1 O2 C8 . . . . 109.2(2) ?
    N1 Sn1 O2 C8 . . . . -0.3(2) ?
    Sn1 O1 C2 C3 . . . . 166.5(2) ?
    Sn1 O1 C2 C1 . . . . -13.5(5) ?
    C6 C1 C2 O1 . . . . -176.3(3) ?
    C7 C1 C2 O1 . . . . 3.1(5) ?
    C6 C1 C2 C3 . . . . 3.7(4) ?
    C7 C1 C2 C3 . . . . -177.0(3) ?
    O1 C2 C3 C4 . . . . 178.9(3) ?
    C1 C2 C3 C4 . . . . -1.1(5) ?
    C2 C3 C4 C5 . . . . -2.2(5) ?
    C3 C4 C5 C6 . . . . 2.8(5) ?
    C3 C4 C5 Br1 . . . . -174.0(2) ?
    C4 C5 C6 C1 . . . . -0.2(5) ?
    Br1 C5 C6 C1 . . . . 176.6(2) ?
    C2 C1 C6 C5 . . . . -3.1(5) ?
    C7 C1 C6 C5 . . . . 177.5(3) ?
    N2 N1 C7 C1 . . . . 178.1(3) ?
    Sn1 N1 C7 C1 . . . . -0.2(5) ?
    C6 C1 C7 N1 . . . . -177.1(3) ?
    C2 C1 C7 N1 . . . . 3.5(5) ?
    Sn1 O2 C8 N2 . . . . 0.3(4) ?
    Sn1 O2 C8 C9 . . . . -179.4(2) ?
    N1 N2 C8 O2 . . . . 0.0(4) ?
    N1 N2 C8 C9 . . . . 179.6(3) ?
    O2 C8 C9 C18 . . . . 2.0(4) ?
    N2 C8 C9 C18 . . . . -177.7(3) ?
    O2 C8 C9 C10 . . . . -178.2(3) ?
    N2 C8 C9 C10 . . . . 2.2(5) ?
    C18 C9 C10 O3 . . . . 178.5(3) ?
    C8 C9 C10 O3 . . . . -1.4(5) ?
    C18 C9 C10 C11 . . . . -2.7(5) ?
    C8 C9 C10 C11 . . . . 177.4(3) ?
    O3 C10 C11 C12 . . . . -178.9(3) ?
    C9 C10 C11 C12 . . . . 2.2(5) ?
    C10 C11 C12 C13 . . . . 179.4(3) ?
    C10 C11 C12 C17 . . . . 0.2(5) ?
    C11 C12 C13 C14 . . . . -177.7(3) ?
    C17 C12 C13 C14 . . . . 1.5(5) ?
    C12 C13 C14 C15 . . . . -1.0(5) ?
    C13 C14 C15 C16 . . . . 0.4(5) ?
    C14 C15 C16 C17 . . . . -0.3(5) ?
    C15 C16 C17 C18 . . . . -179.2(3) ?
    C15 C16 C17 C12 . . . . 0.9(5) ?
    C11 C12 C17 C18 . . . . -2.1(4) ?
    C13 C12 C17 C18 . . . . 178.7(3) ?
    C11 C12 C17 C16 . . . . 177.8(3) ?
    C13 C12 C17 C16 . . . . -1.4(4) ?
    C10 C9 C18 C17 . . . . 0.8(5) ?
    C8 C9 C18 C17 . . . . -179.3(3) ?
    C16 C17 C18 C9 . . . . -178.3(3) ?
    C12 C17 C18 C9 . . . . 1.6(5) ?
loop_
    _geom_hbond_atom_site_label_D
    _geom_hbond_atom_site_label_H
    _geom_hbond_atom_site_label_A
    _geom_hbond_site_symmetry_A
    _geom_hbond_distance_DH
    _geom_hbond_distance_HA
    _geom_hbond_distance_DA
    _geom_hbond_angle_DHA
    O3 H3 N2 . 0.84 1.88 2.611(4) 144.4
data_global
_journal_date_recd_electronic     2009-11-19
_journal_date_accepted     2010-01-09
_journal_name_full     'Acta Crystallographica, Section E'
_journal_year     2010
_journal_volume     66
_journal_issue      2
_journal_page_first     m161
_journal_page_last     m161
_journal_paper_category     QM
_journal_coeditor_code     SJ2691
_publ_contact_author_name     'Kong Mun Lo'
_publ_contact_author_address
;
Department of Chemistry
University of Malaya
50603 Kuala Lumpur
Malaysia
;
_publ_contact_author_email     'kmlo@um.edu.my'
_publ_contact_author_fax     '03 7967 4193'
_publ_contact_author_phone     '03 7967 4262'
_publ_section_title
;\
[<i>N</i>'-(5-Bromo-2-oxidobenzylidene-\k<i>O</i>)-3-hydroxy-2-\
naphthohydrazidato-\k^2^<i>N</i>',<i>O</i>]dimethyltin(IV)
;
loop_
    _publ_author_name
    _publ_author_footnote
    _publ_author_address
    'Lee, See Mun' .
;
Department of Chemistry
University of Malaya
50603 Kuala Lumpur
Malaysia
;
    'Mohd Ali, Hapipah' .
;
Department of Chemistry
University of Malaya
50603 Kuala Lumpur
Malaysia
;
    'Lo, Kong Mun' .
;
Department of Chemistry
University of Malaya
50603 Kuala Lumpur
Malaysia
;
