# Supplementary material for: [N′-(5-Bromo-2-oxidobenzyl­idene-κO)-3-hydr­oxy-2-naphthohydrazidato-κ2 N′,O]dimethyl­tin(IV)
Source: Acta Crystallogr Sect E Struct Rep Online. 2010 Jan 16;66(Pt 2):m161. doi: 10.1107/S1600536810001133 (PMC2979755; doi:10.1107/S1600536810001133)
Supplement: Supplementary file 2 [file e-66-0m161-Isup2.hkl]

# 
# h,k,l, Fc-squared, Fo-squared, sigma(Fo-squared) and status flag 
# 
data_I
_shelx_title ' lsm989 in P-1' 
_shelx_refln_list_code          4 
_shelx_F_calc_maximum      225.66 
_exptl_crystal_F_000       520.00 
_reflns_d_resolution_high  0.7696 
 
loop_ 
 _symmetry_equiv_pos_as_xyz 
 'x, y, z' 
 '-x, -y, -z' 
 
_cell_length_a     6.8662 
_cell_length_b    11.7998 
_cell_length_c    11.9365 
_cell_angle_alpha  87.464 
_cell_angle_beta   76.128 
_cell_angle_gamma  81.213 
 
_shelx_F_squared_multiplier     1.000 
 
loop_ 
 _refln_index_h 
 _refln_index_k 
 _refln_index_l 
 _refln_F_squared_calc 
 _refln_F_squared_meas 
 _refln_F_squared_sigma 
 _refln_observed_status 
   1   0   0     2608.78     2693.59     74.65 o 
   2   0   0      135.99      146.16      7.83 o 
   3   0   0      632.85      617.54     21.92 o 
   4   0   0     1406.87     1367.68     43.85 o 
   5   0   0     1028.47     1015.32     36.54 o 
   6   0   0     4526.75     4377.16     91.17 o 
   7   0   0      503.96      432.02     17.72 o 
   8   0   0      285.87      291.52     16.79 o 
  -8   1   0     1638.25     1628.27     43.37 o 
  -7   1   0      114.89      110.44     10.88 o 
  -6   1   0      153.32      147.21     14.09 o 
  -5   1   0     2589.11     2553.17     78.82 o 
  -4   1   0     4747.34     4602.07    131.55 o 
  -3   1   0      106.78      120.06      8.87 o 
  -2   1   0     1697.56     1716.38     50.64 o 
  -1   1   0     1235.32     1317.56     38.11 o 
   0   1   0     1619.79     1677.75     46.98 o 
   1   1   0      212.18      283.75      6.79 o 
   2   1   0    14117.00    14278.15    274.79 o 
   3   1   0      976.09     1015.32     32.36 o 
   4   1   0     1263.47     1275.80     41.24 o 
   5   1   0       46.99       42.44      5.54 o 
   6   1   0      523.33      515.49     17.72 o 
   7   1   0     1179.66     1177.86     38.37 o 
   8   1   0     2364.29     2349.51     56.46 o 
  -8   2   0      819.63      832.82     28.02 o 
  -7   2   0      819.53      753.79     35.50 o 
  -6   2   0     4375.87     4277.38    127.89 o 
  -5   2   0       25.14       18.79      7.83 o 
  -4   2   0      187.52      183.75     12.53 o 
  -3   2   0     5286.37     5389.27    151.38 o 
  -2   2   0      360.03      342.09      8.65 o 
  -1   2   0     3464.14     3703.28     70.36 o 
   0   2   0    12980.04    12942.83    243.18 o 
   1   2   0      474.40      487.04     14.62 o 
   2   2   0     1332.45     1373.91     27.65 o 
   3   2   0    10853.22    10858.80    208.71 o 
   4   2   0     5413.27     5532.53    109.62 o 
   5   2   0     1513.93     1564.51     35.99 o 
   6   2   0      814.64      804.00     24.53 o 
   7   2   0      133.36      121.86     10.52 o 
   8   2   0        2.18        2.61     11.48 o 
  -8   3   0        2.84       -2.68      8.77 o 
  -7   3   0      559.37      555.94     30.80 o 
  -6   3   0       35.40       38.63     11.48 o 
  -5   3   0     5995.03     5973.40    172.26 o 
  -4   3   0     1778.32     1836.99    117.71 o 
  -3   3   0     1293.24     1317.32     27.08 o 
  -2   3   0      120.60      149.08      4.90 o 
  -1   3   0     3262.06     3482.03     66.45 o 
   0   3   0       68.96       87.91      9.67 o 
   1   3   0    13830.40    14447.77    368.02 o 
   2   3   0     7736.38     8028.23    149.38 o 
   3   3   0     1319.33     1246.94     22.06 o 
   4   3   0       14.35       26.87      7.83 o 
   5   3   0     2675.85     2628.43     56.11 o 
   6   3   0      269.11      274.34     19.31 o 
   7   3   0     2453.95     2497.38     57.02 o 
   8   3   0      657.27      638.42     34.45 o 
  -7   4   0     1138.23     1049.25     44.89 o 
  -6   4   0      614.88      593.01     29.23 o 
  -5   4   0      251.28      240.65     18.79 o 
  -4   4   0      532.34      484.95     23.49 o 
  -3   4   0    21608.26    23192.38    547.07 o 
  -2   4   0     1415.66     1466.84     29.80 o 
  -1   4   0     1588.81     1710.14     34.18 o 
   0   4   0      962.55     1015.46     18.49 o 
   1   4   0     1722.33     1064.39     32.89 o 
   2   4   0     1035.41     1029.93     31.32 o 
   3   4   0    17949.39    17843.25    329.75 o 
   4   4   0     2425.86     2572.82     65.77 o 
   5   4   0      385.67      397.58     14.03 o 
   6   4   0      302.15      307.12     19.31 o 
   7   4   0     1108.86     1096.96     30.63 o 
   8   4   0       77.26       90.83     15.66 o 
  -7   5   0      596.45      531.93     30.80 o 
  -6   5   0      149.80      154.52     16.70 o 
  -5   5   0     2110.19     2027.50     67.86 o 
  -4   5   0       90.34       95.53     11.48 o 
  -3   5   0     1005.18     1052.38     22.97 o 
  -2   5   0     2436.05     2341.31     46.53 o 
  -1   5   0    11293.05    11982.17    223.98 o 
   0   5   0      331.72      423.67     14.94 o 
   1   5   0     2186.30     1941.59     81.96 o 
   2   5   0        3.75        6.26      3.39 o 
   3   5   0     1504.19     1514.55     32.46 o 
   4   5   0     3395.98     3345.80     69.20 o 
   5   5   0     9041.87     9160.86    179.93 o 
   6   5   0      134.94      131.55     18.01 o 
   7   5   0      725.79      673.92     32.89 o 
   8   5   0      350.01      372.72     26.62 o 
  -7   6   0       97.34       97.09     18.27 o 
  -6   6   0     1331.23     1236.65     49.07 o 
  -5   6   0      467.00      458.33     26.62 o 
  -4   6   0     1610.42     1605.19     55.86 o 
  -3   6   0     3638.80     3573.18    107.01 o 
  -2   6   0       18.25       24.19      3.63 o 
  -1   6   0      593.34      691.15     16.79 o 
   0   6   0     8563.41     8781.91    165.46 o 
   1   6   0      129.19      249.70      9.21 o 
   2   6   0     3993.95     4242.78     82.62 o 
   4   6   0       41.86       44.79      5.54 o 
   5   6   0       27.68       20.62      5.91 o 
   6   6   0     1043.36     1060.61     28.96 o 
   7   6   0     1198.50     1229.86     48.55 o 
   8   6   0      311.96      344.01     27.14 o 
  -7   7   0      557.19      469.81     30.80 o 
  -6   7   0       79.07       78.82     16.18 o 
  -5   7   0      133.59      115.89     16.18 o 
  -4   7   0     1228.43     1314.43     48.55 o 
  -3   7   0        6.20       17.75      8.87 o 
  -2   7   0     6864.93     7077.86    135.19 o 
  -1   7   0     6633.09     6822.80    130.52 o 
   0   7   0      359.80      373.51     11.74 o 
   1   7   0       29.74       29.27      4.01 o 
   2   7   0     7358.99     7789.06    148.25 o 
   3   7   0      420.09      412.32     13.47 o 
   4   7   0     3454.60     3377.05    113.28 o 
   5   7   0     3512.44     3651.66     77.51 o 
   6   7   0      962.85      959.98     39.15 o 
   7   7   0       40.09       52.72     14.09 o 
   8   7   0      786.24      872.81     42.81 o 
  -6   8   0     2348.92     2142.87     76.74 o 
  -5   8   0      115.04      115.37     17.23 o 
  -4   8   0     1552.18     1515.93     55.33 o 
  -3   8   0       16.57       23.49     10.44 o 
  -2   8   0      891.90      886.49     21.70 o 
  -1   8   0      717.92      750.16     19.17 o 
   0   8   0    11679.72    12076.19    227.72 o 
   1   8   0     1117.08     1197.67     31.58 o 
   2   8   0     1119.08     1231.17     50.37 o 
   3   8   0       85.93       77.67      9.66 o 
   4   8   0      766.43      406.13     20.88 o 
   5   8   0      895.07      911.44     36.54 o 
   6   8   0     2912.97     2921.19     92.92 o 
   7   8   0      790.93      780.41     38.11 o 
  -6   9   0       52.51       48.03     17.23 o 
  -5   9   0     1182.92     1150.52     48.55 o 
  -4   9   0     1993.42     2006.10     69.95 o 
  -3   9   0      245.79      264.66     21.40 o 
  -2   9   0     1807.49     1827.57     62.12 o 
  -1   9   0      878.69      820.05     21.17 o 
   0   9   0      259.66      281.95     11.37 o 
   1   9   0     2305.32     2226.13     47.38 o 
   2   9   0     8540.09     8816.68    168.51 o 
   3   9   0        2.47       10.46      5.27 o 
   4   9   0      725.89      672.54     31.32 o 
   5   9   0      254.17       52.20      8.35 o 
   6   9   0      903.89      943.80     40.72 o 
  -5  10   0       72.39       77.26     18.27 o 
  -4  10   0      362.55      394.12     27.67 o 
  -3  10   0     2279.49     2158.53     74.13 o 
  -2  10   0       73.28       98.14     13.57 o 
  -1  10   0     2825.89     2935.52     67.60 o 
   0  10   0     3218.78     3113.81     87.70 o 
   1  10   0        5.51       12.53      7.31 o 
   2  10   0      149.18      160.57     10.96 o 
   3  10   0     2097.05     2101.30     62.64 o 
   4  10   0     1790.35     1894.41     44.59 o 
  -5  11   0     1321.77     1346.27     57.42 o 
  -4  11   0     1398.96     1403.69     56.90 o 
  -3  11   0      287.12      269.36     24.01 o 
  -2  11   0       25.98       32.36     11.48 o 
  -1  11   0     3799.23     4115.68     83.81 o 
   0  11   0      131.17      144.08     12.53 o 
   1  11   0     1569.94     1799.90     56.38 o 
   2  11   0     2875.46     2926.47     79.35 o 
   3  11   0       90.58       75.69     12.01 o 
  -4  12   0      166.41      162.35     22.45 o 
  -3  12   0     2261.20     2298.95     80.91 o 
  -2  12   0      882.20      880.64     40.72 o 
  -1  12   0     1042.26     1018.45     43.33 o 
   0  12   0       21.00       32.36      9.40 o 
   1  12   0      594.75      654.61     28.19 o 
   2  12   0      832.08      792.94     32.89 o 
   3  12   0     4736.81     4624.52    131.03 o 
  -3  13   0       50.33       65.77     17.23 o 
  -2  13   0     1016.17     1001.74     45.94 o 
   0  13   0        1.65       -4.18      9.40 o 
   1  13   0      906.09      979.30     38.11 o 
   2  13   0        8.07       -6.79      8.35 o 
  -2  14   0       26.45       22.45     15.14 o 
   1  14   0      859.06      900.47     36.54 o 
  -2 -15   1      361.85      341.40     25.06 o 
  -1 -15   1       37.25       41.24     13.57 o 
  -3 -14   1      798.39      812.25     37.06 o 
  -2 -14   1      742.84      764.75     35.50 o 
  -1 -14   1     2572.63     2764.06     85.61 o 
   0 -14   1      229.08      276.15     20.88 o 
  -4 -13   1      187.47      222.90     19.31 o 
  -3 -13   1      472.93      497.48     27.14 o 
  -2 -13   1      305.98      330.43     22.45 o 
  -1 -13   1      157.87      192.62     17.23 o 
   0 -13   1     2290.17     2462.86     75.69 o 
   3 -13   1       79.61       73.08     19.31 o 
  -4 -12   1     2153.76     2043.16     67.34 o 
  -3 -12   1      819.44      809.12     34.45 o 
  -2 -12   1     2077.87     2154.87     68.38 o 
  -1 -12   1     1821.69     1875.07     60.03 o 
   0 -12   1      326.25      332.00     19.84 o 
   2 -12   1     3279.27     3263.11    105.97 o 
   3 -12   1      251.27      247.96     24.01 o 
   4 -12   1      242.76      266.75     26.10 o 
  -4 -11   1       81.97       86.65     13.57 o 
  -3 -11   1      539.50      584.13     28.19 o 
  -2 -11   1     1127.31     1344.71     46.46 o 
  -1 -11   1      190.17      170.18     14.62 o 
   0 -11   1     3079.57     3236.49     92.40 o 
   1 -11   1     1390.14     1225.17     40.72 o 
   2 -11   1      421.29      418.13     27.14 o 
   3 -11   1      210.02      216.64     21.40 o 
   4 -11   1     2529.05     2705.60     92.92 o 
   5 -11   1        1.24       10.44     15.14 o 
  -5 -10   1     1650.57     1542.03     53.25 o 
  -4 -10   1     5092.47     4935.12    138.33 o 
  -3 -10   1       54.36       80.91     11.48 o 
  -2 -10   1       19.97       42.18      6.28 o 
  -1 -10   1     2105.17     1897.52     58.47 o 
   0 -10   1     1153.68     1211.07     40.20 o 
   1 -10   1      223.51      208.66     49.59 o 
   2 -10   1     4581.59     4569.19    137.81 o 
   3 -10   1        7.45       -3.65     11.48 o 
   4 -10   1      210.17      231.77     22.45 o 
   5 -10   1      615.86      549.68     32.89 o 
  -5  -9   1      418.78      455.20     23.49 o 
  -4  -9   1      505.89      533.01     18.25 o 
  -3  -9   1     3583.46     3543.85    105.45 o 
  -2  -9   1     3258.37     3301.82     67.52 o 
  -1  -9   1      364.03      422.25     13.84 o 
   0  -9   1      818.99      898.91     31.32 o 
   1  -9   1     1050.78      693.76     25.06 o 
   2  -9   1       35.43       42.90      5.99 o 
   3  -9   1      817.58      842.01     37.58 o 
   4  -9   1     4859.85     4775.90    145.12 o 
   5  -9   1        3.92        5.22     12.53 o 
   6  -9   1        2.17       -5.74     13.57 o 
  -6  -8   1      212.33        2.61      4.18 o 
  -5  -8   1     3176.82     3258.71    139.64 o 
  -4  -8   1     8284.95     8268.91    158.99 o 
  -3  -8   1      364.01      361.42     13.10 o 
  -2  -8   1      749.66      758.24     20.29 o 
  -1  -8   1     8892.69     9113.48    172.09 o 
   0  -8   1     1122.44     1147.39     36.54 o 
   1  -8   1     1879.91     1244.48     38.11 o 
   2  -8   1     1247.77     1364.67     31.06 o 
   3  -8   1      403.66      439.01     24.01 o 
   4  -8   1      156.68      158.69     16.70 o 
   5  -8   1     2713.56     2680.02     89.26 o 
   6  -8   1      609.02      589.88     33.41 o 
  -7  -7   1      272.13      274.58     23.49 o 
  -6  -7   1      323.01      355.76     16.42 o 
  -5  -7   1     1000.22      974.82     26.61 o 
  -4  -7   1      461.06      463.98     24.27 o 
  -3  -7   1     2437.37     2610.42     57.94 o 
  -2  -7   1     1917.43     1901.08     40.58 o 
  -1  -7   1     1353.55     1515.35     32.67 o 
   0  -7   1     2526.47     2563.61     71.52 o 
   1  -7   1     8330.78     7573.33    939.36 o 
   2  -7   1        6.93       15.05      3.95 o 
   3  -7   1     3311.12     3422.32    104.40 o 
   4  -7   1      996.37     1048.20     41.24 o 
   5  -7   1       77.13       90.83     14.62 o 
   6  -7   1      205.09      205.67     21.40 o 
   7  -7   1     1493.68     1441.80     58.47 o 
  -8  -6   1      714.81      754.83     39.15 o 
  -7  -6   1     3695.50     3778.34    116.93 o 
  -6  -6   1        5.27       11.22      6.64 o 
  -5  -6   1       40.54       45.59      5.36 o 
  -4  -6   1     1219.94     1259.44     38.37 o 
  -3  -6   1     1649.28     1782.41     38.01 o 
  -2  -6   1      848.75      703.23     17.72 o 
  -1  -6   1    18525.21    19522.88    360.18 o 
   0  -6   1     1543.11     1718.47     49.07 o 
   1  -6   1      818.51      859.91     28.97 o 
   2  -6   1     2389.16     2487.46     73.86 o 
   3  -6   1     2597.37     2697.55     56.90 o 
   4  -6   1      382.13      386.81     22.97 o 
   5  -6   1     2366.00     2321.92     76.74 o 
   6  -6   1      125.06      121.11     16.18 o 
   7  -6   1      288.92      268.32     23.49 o 
  -8  -5   1      128.63      103.36     17.75 o 
  -7  -5   1      351.43      354.80     16.97 o 
  -6  -5   1     3514.16     3672.45     78.79 o 
  -5  -5   1     4461.88     4569.63     94.28 o 
  -4  -5   1     1240.91     1316.54     25.05 o 
  -3  -5   1     1858.33     1949.36     40.41 o 
  -2  -5   1      298.73      271.60      9.04 o 
  -1  -5   1       24.86       69.81      4.43 o 
   0  -5   1     4917.36     4768.60    125.28 o 
   1  -5   1     7944.38     8238.41    155.27 o 
   2  -5   1      860.58      953.60     24.27 o 
   3  -5   1     1370.86     1489.92     31.71 o 
   4  -5   1     2203.01     2348.54     74.13 o 
   5  -5   1      317.94      329.91     21.92 o 
   6  -5   1     1156.06     1060.73     43.33 o 
   7  -5   1      820.28      746.48     37.06 o 
  -8  -4   1      729.77      741.26     37.58 o 
  -7  -4   1     2590.59     2577.69     59.43 o 
  -6  -4   1       46.25       59.59     14.09 o 
  -5  -4   1      141.39      150.61      9.60 o 
  -4  -4   1     6710.59     6838.70    108.14 o 
  -2  -4   1     5192.07     5628.85    106.26 o 
  -1  -4   1     9302.42     9895.69    208.54 o 
   0  -4   1       75.48       74.13      6.26 o 
   1  -4   1      233.66      249.83     10.44 o 
   2  -4   1    12425.22    12782.45    238.90 o 
   3  -4   1     3476.54     3491.36     68.14 o 
   4  -4   1      553.08      565.67     14.88 o 
   5  -4   1      346.31      322.60     19.84 o 
   6  -4   1      803.54      774.15     34.45 o 
   7  -4   1       15.63        0.00     12.53 o 
   8  -4   1     2034.78     2019.63     77.00 o 
  -8  -3   1      876.67      882.73     40.72 o 
  -7  -3   1       13.90       11.69      7.13 o 
  -6  -3   1     3695.15     3717.91     78.80 o 
  -5  -3   1     2155.08     2274.65     50.38 o 
  -4  -3   1      436.61      358.52      9.69 o 
  -3  -3   1     1486.15     1550.55     27.06 o 
  -2  -3   1    11170.90    11744.46    217.08 o 
  -1  -3   1      763.34      855.22     17.90 o 
   0  -3   1    12847.45    13233.05    337.74 o 
   1  -3   1     1543.06     1575.59     31.48 o 
   2  -3   1       19.66       16.12      2.87 o 
   3  -3   1     1307.78     1415.04     29.88 o 
   4  -3   1    10708.12    11318.07    363.58 o 
   5  -3   1        2.47        2.09      8.35 o 
   6  -3   1     2527.08     2521.85     80.91 o 
   7  -3   1     1646.07     1576.48     57.42 o 
   8  -3   1      311.69      285.23     16.79 o 
  -8  -2   1      210.03      225.39     14.95 o 
  -7  -2   1       57.32       50.36      8.67 o 
  -6  -2   1      464.57      476.42     17.16 o 
  -5  -2   1     1128.01     1116.18     28.05 o 
  -4  -2   1     8821.72     8629.74    168.47 o 
  -3  -2   1     1344.88     1660.68     28.25 o 
  -2  -2   1      846.47      576.30     18.79 o 
  -1  -2   1      623.65      649.80     13.47 o 
   0  -2   1     5506.18     5719.18    147.21 o 
   1  -2   1      133.73      129.37      4.38 o 
   2  -2   1     9387.44     9333.29    339.05 o 
   3  -2   1      569.43      593.53     22.45 o 
   4  -2   1      655.83      672.88     26.62 o 
   5  -2   1     1563.79     1520.63     51.16 o 
   6  -2   1     2939.22     2813.65     87.70 o 
   7  -2   1       45.86       43.50      8.47 o 
   8  -2   1       76.63       82.80     11.06 o 
  -8  -1   1     1278.43     1329.14     70.47 o 
  -7  -1   1      460.02      449.83     20.10 o 
  -6  -1   1     1190.73     1217.30     31.56 o 
  -5  -1   1       49.91       58.47      9.92 o 
  -4  -1   1     1358.39     1486.17     48.03 o 
  -3  -1   1    11589.83    11878.38    222.50 o 
  -2  -1   1    25638.77    26444.59    492.38 o 
  -1  -1   1       79.24       84.04      4.18 o 
   0  -1   1      946.71      966.77     26.10 o 
   1  -1   1     2478.92     1180.27     32.89 o 
   2  -1   1      272.46      292.85     12.01 o 
   3  -1   1     5299.19     5317.23    148.77 o 
   4  -1   1     6145.31     6057.45    170.18 o 
   5  -1   1       46.57       43.33      7.83 o 
   6  -1   1      485.22      493.30     24.53 o 
   7  -1   1      516.48      509.26     37.58 o 
   8  -1   1      298.87      279.97     19.05 o 
  -8   0   1      180.10      164.02     18.79 o 
  -7   0   1     1859.76     1886.43     46.69 o 
  -6   0   1      153.01      181.66     16.18 o 
  -5   0   1     1514.45     1501.31     50.64 o 
  -4   0   1     4615.82     4557.70    131.03 o 
  -3   0   1        2.96       13.05      4.70 o 
  -2   0   1       38.76       44.27      2.99 o 
  -1   0   1    31945.06    31601.99    593.02 o 
   0   0   1     1455.59     1341.03     26.01 o 
   1   0   1    11862.65    12546.67    312.69 o 
   2   0   1     3709.02     4000.71    110.67 o 
   3   0   1      681.26      689.06     23.49 o 
   4   0   1     1190.43     1196.98     39.15 o 
   5   0   1     7490.10     7365.55    145.43 o 
   6   0   1     2061.25     1978.68     45.21 o 
   7   0   1      689.35      625.56     21.66 o 
   8   0   1       62.76       54.99     10.34 o 
  -8   1   1      515.61      518.33     26.62 o 
  -7   1   1       21.01       16.70     10.96 o 
  -6   1   1      285.01      298.59     19.84 o 
  -5   1   1     3489.63     3371.69    101.27 o 
  -4   1   1       33.91       42.28      7.31 o 
  -3   1   1     7708.67     7529.53    209.33 o 
  -2   1   1     4073.63     4005.41    112.75 o 
  -1   1   1       40.07       43.76      1.81 o 
   1   1   1    23013.90    22857.01    910.65 o 
   2   1   1     1778.67     1857.85     37.28 o 
   3   1   1     7096.74     7334.16    141.92 o 
   4   1   1     3565.89     3655.67     73.82 o 
   5   1   1      513.89      547.85     33.93 o 
   6   1   1      503.36      471.63     16.60 o 
   7   1   1     3512.93     3341.25     72.53 o 
   8   1   1      337.10      361.23     25.06 o 
  -8   2   1      116.01      124.98     12.92 o 
  -7   2   1     3466.12     3271.98    103.88 o 
  -6   2   1      532.71      524.62     27.14 o 
  -5   2   1     1032.93      958.42     36.54 o 
  -4   2   1      191.19      202.02     15.14 o 
  -3   2   1     2349.22     2467.04     73.60 o 
  -2   2   1     2030.32     2192.98     64.21 o 
  -1   2   1    18585.75    19131.15    366.39 o 
   0   2   1       59.19       51.03      2.88 o 
   1   2   1     2806.15     2858.02     78.82 o 
   2   2   1     1629.39     1647.22     33.40 o 
   3   2   1     7460.09     7563.40    146.17 o 
   4   2   1     1433.37     1519.82     33.39 o 
   5   2   1     1940.19     1897.26     41.88 o 
   6   2   1      122.35      127.16      8.84 o 
   7   2   1      245.88      209.97     13.10 o 
   8   2   1      774.20      800.25     38.63 o 
  -8   3   1       12.74       13.05     15.14 o 
  -7   3   1       73.31       58.47     14.09 o 
  -6   3   1     2548.27     2417.45     79.35 o 
  -5   3   1     7201.89     6946.96    198.89 o 
  -4   3   1      134.61      116.41     11.48 o 
  -3   3   1      104.46       63.69      7.83 o 
  -2   3   1       40.75       45.42      6.26 o 
  -1   3   1      408.76      408.74     15.66 o 
   0   3   1    14348.79    13962.80    657.48 o 
   1   3   1    10025.28    10424.54    192.87 o 
   2   3   1       23.99       26.62      4.18 o 
   3   3   1     2189.13     2194.54     45.22 o 
   4   3   1      955.82     1024.46     24.16 o 
   5   3   1      753.69      785.11     21.00 o 
   6   3   1     2281.55     2308.13     51.10 o 
   7   3   1     2364.34     2375.92     54.05 o 
   8   3   1      218.47      203.06     20.36 o 
  -7   4   1     1721.08     1590.58     60.03 o 
  -6   4   1        4.89        0.52      9.92 o 
  -5   4   1      225.80      239.60     18.27 o 
  -4   4   1     5283.67     5099.55    148.25 o 
  -3   4   1      772.01      712.55     28.19 o 
  -2   4   1    10293.76    11434.19    314.77 o 
  -1   4   1     4532.33     4693.41     89.26 o 
   0   4   1      990.63     1010.19     22.51 o 
   1   4   1      396.99      467.13     12.11 o 
   2   4   1    13799.50    13527.99    362.80 o 
   3   4   1     8027.28     8323.51    226.55 o 
   4   4   1     1265.01     1279.81     32.63 o 
   5   4   1      665.04      655.43     18.41 o 
   6   4   1      691.03      734.77     26.62 o 
   7   4   1      130.90      143.03     16.18 o 
   8   4   1     3065.00     3057.43     99.70 o 
  -7   5   1      203.06      197.32     21.92 o 
  -6   5   1     1799.06     1688.71     61.08 o 
  -5   5   1     1175.06     1130.68     44.37 o 
  -4   5   1      113.01       88.22     12.01 o 
  -3   5   1      242.32      245.87     15.66 o 
  -2   5   1     5884.96     6197.35    174.87 o 
  -1   5   1      470.90      547.51     13.17 o 
   0   5   1    11921.61    11755.89    225.89 o 
   1   5   1     2108.00     2026.44     81.96 o 
   2   5   1      220.51      211.80      8.10 o 
   3   5   1     2686.44     2779.72     80.91 o 
   4   5   1     8086.19     8051.56    157.43 o 
   5   5   1      998.66      997.76     25.44 o 
   6   5   1     1833.67     1859.56     42.97 o 
   7   5   1      700.07      673.92     32.36 o 
   8   5   1      420.66      436.40     28.71 o 
  -7   6   1      187.00      171.74     21.40 o 
  -6   6   1      552.48      543.42     31.32 o 
  -5   6   1      522.87      493.82     26.62 o 
  -4   6   1     4337.35     4308.18    128.94 o 
  -3   6   1      344.10      346.62     19.31 o 
  -2   6   1      500.27      519.93     22.97 o 
  -1   6   1     1133.61     1203.56     28.45 o 
   0   6   1     4601.63     4365.40    175.01 o 
   1   6   1      760.89      695.55     17.39 o 
   2   6   1    12438.85    12570.22    234.71 o 
   3   6   1      247.38      255.79     15.14 o 
   4   6   1       45.02       48.03      7.83 o 
   5   6   1      427.29      444.22     15.29 o 
   6   6   1      748.28      814.34     35.50 o 
   7   6   1      125.83      126.33     16.18 o 
   8   6   1     1236.19     1278.93     53.77 o 
  -6   7   1     1373.60     1205.33     50.11 o 
  -5   7   1      117.80      104.92     16.18 o 
  -4   7   1      204.02      198.89     17.23 o 
  -3   7   1     3695.93     3662.45    110.67 o 
  -2   7   1     5626.23     5739.54    164.96 o 
  -1   7   1      131.66      142.66      6.75 o 
   0   7   1     1364.43     1363.68     29.63 o 
   1   7   1      461.87      393.13     12.40 o 
   2   7   1      662.78      675.35     18.51 o 
   3   7   1     4859.93     4997.76    142.51 o 
   4   7   1     6862.71     6816.98    191.06 o 
   5   7   1     1889.48     1967.02     44.82 o 
   6   7   1      143.13      158.69     15.66 o 
   7   7   1     1027.24     1094.14     45.94 o 
   8   7   1      242.86      228.64     22.45 o 
  -6   8   1      271.57      257.35     24.01 o 
  -5   8   1      387.81      389.42     25.58 o 
  -4   8   1     1199.61     1218.38     47.50 o 
  -3   8   1      183.76      162.35     15.66 o 
  -2   8   1      518.67      473.47     23.49 o 
  -1   8   1     5993.48     6194.91    119.26 o 
   0   8   1     2599.68     2636.35     53.59 o 
   1   8   1     1747.66     1682.98     36.93 o 
   2   8   1     1771.65     1664.15     49.07 o 
   3   8   1      365.51      388.90     21.40 o 
   4   8   1      123.29      110.67     12.53 o 
   5   8   1     3985.78     4030.47    120.59 o 
   6   8   1     5179.78     5357.95    158.17 o 
   7   8   1      202.34      192.10     20.36 o 
   8   8   1        0.30       28.71     15.14 o 
  -6   9   1       45.88       42.28     17.23 o 
  -5   9   1     1058.37     1053.95     46.46 o 
  -4   9   1      146.41      161.30     17.75 o 
  -3   9   1     5553.55     5550.57    163.91 o 
  -2   9   1     5353.41     5287.48    155.56 o 
  -1   9   1      413.15      422.48     13.55 o 
   0   9   1     1090.87      981.02     31.32 o 
   1   9   1     4194.83     4237.33     84.54 o 
   2   9   1      493.55      456.24     15.76 o 
   3   9   1     3822.06     3585.19    108.58 o 
   4   9   1     1052.99     1017.93     40.72 o 
   5   9   1      491.09      490.17     27.14 o 
   6   9   1      275.04      304.33     23.49 o 
   7   9   1     2390.50     2422.14     83.52 o 
  -5  10   1      459.76      456.76     31.32 o 
  -4  10   1      337.41      339.31     25.06 o 
  -3  10   1      903.53     1086.31     44.89 o 
  -2  10   1      275.68      264.14     19.84 o 
  -1  10   1     1813.40     1786.85     60.55 o 
   0  10   1       15.61       12.06      5.39 o 
   1  10   1      144.60      138.96     15.14 o 
   2  10   1      802.71      744.40    101.01 o 
   3  10   1     1136.06        7.83      4.18 o 
   4  10   1      267.68      197.84     17.23 o 
   5  10   1     2847.89     2901.87     93.96 o 
   6  10   1      377.32      377.94     26.62 o 
  -4  11   1      173.21      149.82     20.36 o 
  -3  11   1      985.06     1003.31     43.85 o 
  -2  11   1       27.87       24.53     11.48 o 
  -1  11   1      529.71      517.32     26.62 o 
   0  11   1     3558.78     3581.56     73.76 o 
   1  11   1     5818.13     5521.34    149.82 o 
   2  11   1      170.72        0.52      3.13 o 
   3  11   1      254.91      113.80     13.05 o 
  -4  12   1     1586.63     1604.67     64.73 o 
  -3  12   1      710.01      725.60     38.63 o 
  -2  12   1      763.55      756.92     37.06 o 
  -1  12   1     1026.07     1049.25     43.85 o 
   2  12   1     3801.08     2709.25     87.18 o 
   3  12   1     1707.83     1854.19     66.30 o 
  -3  13   1      125.09      137.81     19.84 o 
  -2  13   1     1437.89     1525.32     60.55 o 
  -1  13   1       27.98       12.01     13.57 o 
  -2  14   1      112.97      123.20     19.84 o 
  -1 -15   2        0.77       -4.18     12.01 o 
  -4 -14   2      251.88      291.28     23.49 o 
  -3 -14   2      186.19      203.59     19.84 o 
  -2 -14   2     3489.64     3609.72    108.58 o 
  -1 -14   2      775.48      793.46     34.97 o 
   0 -14   2      232.09      266.23     21.40 o 
  -5 -13   2      152.40      155.04     19.31 o 
  -4 -13   2      581.22      552.81     30.80 o 
  -3 -13   2       81.97       84.04     15.14 o 
  -2 -13   2      284.67      307.99     21.40 o 
  -1 -13   2      991.40     1045.59     41.24 o 
   0 -13   2     2930.40     3206.73     95.01 o 
   3 -13   2        2.67       -3.13     14.62 o 
  -5 -12   2      696.82      662.44     32.89 o 
  -4 -12   2      704.01      742.83     34.97 o 
  -3 -12   2     1258.65     1228.82     45.94 o 
  -2 -12   2     3392.64     3352.89     99.18 o 
  -1 -12   2       20.20        8.87      9.92 o 
   0 -12   2       30.66       56.38     11.48 o 
   1 -12   2     1860.27     1995.66     62.12 o 
   3 -12   2      492.75      501.13     33.41 o 
   4 -12   2      880.88      881.68     44.37 o 
  -5 -11   2       52.08       42.81     12.53 o 
  -4 -11   2       24.75       35.50     12.01 o 
  -3 -11   2      819.75      774.15     32.89 o 
  -2 -11   2        0.52       16.70      9.40 o 
  -1 -11   2     2858.83     3052.21     89.26 o 
   0 -11   2     4019.84     4260.15    119.02 o 
   1 -11   2      582.24      578.91     25.06 o 
   2 -11   2      511.48      546.55     30.28 o 
   3 -11   2      415.95      415.00     27.67 o 
   4 -11   2      248.54      202.54     22.45 o 
   5 -11   2     1550.35     1599.45     64.73 o 
  -5 -10   2     3457.84     3266.76     98.14 o 
  -4 -10   2      610.13      585.70     27.67 o 
  -3 -10   2      833.93      846.18     33.93 o 
  -2 -10   2        0.83        1.04      6.79 o 
  -1 -10   2      754.53      851.40     32.36 o 
   0 -10   2      329.60      326.26     18.27 o 
   1 -10   2     5064.27     5364.21    145.12 o 
   2 -10   2     1185.36     1173.77     49.33 o 
   3 -10   2      147.97      162.87     17.75 o 
   4 -10   2      662.66      631.64     33.93 o 
   5 -10   2      692.46      775.19     40.20 o 
  -5  -9   2       23.92       30.80      9.92 o 
  -4  -9   2      835.67      781.98     31.84 o 
  -3  -9   2     4517.34     4423.54    123.72 o 
  -2  -9   2       96.05      126.27      7.93 o 
  -1  -9   2     2556.30     2609.55     76.21 o 
   0  -9   2       71.55       78.30      8.87 o 
   1  -9   2      722.35      758.49     27.67 o 
   2  -9   2     1406.99     1590.00     55.07 o 
   3  -9   2     6270.27     6412.42    187.92 o 
   4  -9   2       13.09       14.09     12.53 o 
   5  -9   2     1275.62     1306.60     53.25 o 
   6  -9   2        2.10       -9.92     15.14 o 
  -6  -8   2      972.80      993.39     43.33 o 
  -5  -8   2     5002.22     4864.12    136.25 o 
  -4  -8   2      809.12      853.53     23.25 o 
  -3  -8   2      127.03      165.14      9.41 o 
  -2  -8   2     3405.25     3368.36     76.47 o 
  -1  -8   2     1884.64     1952.33     58.47 o 
   0  -8   2     2338.87     2306.78     66.30 o 
   1  -8   2     4080.69     4134.44     82.27 o 
   2  -8   2       26.27       27.71      5.27 o 
   3  -8   2       66.33       85.09     13.05 o 
   4  -8   2     1438.65     1432.93     53.25 o 
   5  -8   2     1223.25     1179.75     48.03 o 
   6  -8   2      206.57      215.59     21.92 o 
  -6  -7   2      475.59      486.42     19.52 o 
  -5  -7   2      105.58      108.95      7.58 o 
  -4  -7   2     1408.13     1486.43     34.14 o 
  -3  -7   2    10327.83    10492.17    197.74 o 
  -2  -7   2      440.65      397.96     12.53 o 
  -1  -7   2      204.63      235.98      9.14 o 
   0  -7   2     2303.57     2211.25     63.16 o 
   1  -7   2      267.17      288.41     10.91 o 
   2  -7   2     6524.83     6784.85    130.69 o 
   3  -7   2     4444.94     4803.55    168.61 o 
   4  -7   2       14.71       26.62     10.44 o 
   5  -7   2        8.22       12.53     10.96 o 
   6  -7   2      948.15      927.62     41.76 o 
   7  -7   2      337.36      334.09     26.62 o 
  -7  -6   2      189.09      209.98     15.66 o 
  -6  -6   2     1086.04     1139.94     31.72 o 
  -5  -6   2       25.57       31.11      6.10 o 
  -4  -6   2      641.72      694.79     19.01 o 
  -3  -6   2     2013.61     1888.66     39.86 o 
  -2  -6   2     9815.34     9817.31    184.10 o 
  -1  -6   2     4224.88     4380.53     83.96 o 
   0  -6   2      984.45      909.87     29.23 o 
   1  -6   2      851.08      956.41     22.37 o 
   2  -6   2     1836.65     1877.59     39.46 o 
   3  -6   2      165.87      172.23      8.30 o 
   4  -6   2     5463.29     5710.31    166.52 o 
   5  -6   2      705.77      672.35     31.32 o 
   6  -6   2       70.09       66.82     14.62 o 
   7  -6   2        1.29       -8.87     12.01 o 
  -8  -5   2       11.86       18.79     13.05 o 
  -7  -5   2      847.06      893.32     45.15 o 
  -6  -5   2     3453.56     3584.62     77.84 o 
  -5  -5   2       51.32       70.61      5.86 o 
  -4  -5   2     5060.50     5280.45    102.37 o 
  -3  -5   2      421.01      393.71     12.16 o 
  -2  -5   2      359.41      340.01     10.11 o 
  -1  -5   2     2590.79     2556.76     50.20 o 
   0  -5   2    10883.65    11092.79    285.54 o 
   1  -5   2        3.89       11.13      2.88 o 
   2  -5   2     4741.65     4873.13     94.07 o 
   3  -5   2       87.20      110.52     10.44 o 
   4  -5   2     2491.35     2731.64     59.25 o 
   5  -5   2     1447.07     1394.82     50.11 o 
   6  -5   2     1864.01     1811.91     63.69 o 
   7  -5   2       13.25       19.31     12.53 o 
  -8  -4   2     1870.72     2026.98     73.08 o 
  -7  -4   2      266.09      263.12     25.84 o 
  -6  -4   2      444.06      436.97     17.51 o 
  -5  -4   2      992.35     1039.81     21.77 o 
  -4  -4   2     1775.68     1852.54     40.58 o 
  -3  -4   2     3504.51     3706.38     71.95 o 
  -2  -4   2     9768.35    10363.67    192.57 o 
  -1  -4   2      223.60      250.30      7.27 o 
   0  -4   2      550.35      572.13     19.31 o 
   1  -4   2     6549.64     6608.00    125.27 o 
   2  -4   2     3274.64     3237.68     63.49 o 
   3  -4   2     1075.46     1074.74     24.38 o 
   4  -4   2     7607.10     8143.16    281.10 o 
   5  -4   2      340.52      323.65     20.36 o 
   6  -4   2      121.71      123.72     14.62 o 
   7  -4   2     2323.71     2200.29     74.65 o 
   8  -4   2     1147.40     1132.02     61.08 o 
  -8  -3   2        3.50        0.17      8.77 o 
  -7  -3   2     2020.49     2090.15     62.90 o 
  -6  -3   2     3014.88     3031.70     66.98 o 
  -5  -3   2      189.04      218.37     24.27 o 
  -4  -3   2     1285.95     1344.59     25.09 o 
  -3  -3   2     3300.17     3546.36     70.48 o 
  -2  -3   2       42.13       60.80      3.92 o 
  -1  -3   2    11314.29    11551.65    214.61 o 
   0  -3   2     9399.85     9597.22    246.39 o 
   1  -3   2      365.60      374.26      9.95 o 
   2  -3   2       14.32       24.93      3.32 o 
   3  -3   2     4475.21     4689.91     91.20 o 
   4  -3   2      383.70      385.88     13.31 o 
   5  -3   2     2099.09     2152.78     68.91 o 
   6  -3   2     1638.99     1619.29     56.38 o 
   7  -3   2      410.94      400.44     17.90 o 
   8  -3   2        9.74        5.61      9.04 o 
  -8  -2   2      175.95      189.69     14.95 o 
  -7  -2   2      148.01      171.20     18.01 o 
  -6  -2   2      499.81      461.33     17.88 o 
  -5  -2   2     6127.72     6339.56    127.48 o 
  -4  -2   2     1080.55     1057.38     25.04 o 
  -3  -2   2      700.40      620.17     19.31 o 
  -2  -2   2     1052.65     1147.39     33.41 o 
  -1  -2   2     1980.48     2176.80     58.47 o 
   0  -2   2     1323.33     1389.60     38.63 o 
   1  -2   2    11149.27    11262.05    210.49 o 
   2  -2   2     4881.36     4723.35    236.73 o 
   3  -2   2      633.89      642.08     23.49 o 
   4  -2   2       61.78       64.73      8.35 o 
   5  -2   2     1933.53     1957.03     62.64 o 
   6  -2   2        2.80        0.16      5.87 o 
   7  -2   2     3243.30     3135.38     69.58 o 
   8  -2   2     1656.63     1634.41     46.20 o 
  -8  -1   2      106.95      114.81     22.45 o 
  -7  -1   2     2526.25     2539.92     59.61 o 
  -6  -1   2       72.69       70.47     12.01 o 
  -5  -1   2      321.35      333.57     19.31 o 
  -4  -1   2     1530.10     1565.96     33.67 o 
  -3  -1   2    13915.62    14693.77    274.62 o 
  -2  -1   2       16.08       24.92      3.13 o 
  -1  -1   2     6628.95     6915.12    177.48 o 
   0  -1   2      316.36      347.79      6.29 o 
   1  -1   2    19515.79    19821.68    648.60 o 
   2  -1   2    15654.12    16537.39    449.45 o 
   3  -1   2     9562.08    10129.68    278.23 o 
   4  -1   2       18.81       15.66      5.74 o 
   5  -1   2      706.56      693.29     19.75 o 
   6  -1   2       13.50       14.65      6.08 o 
   7  -1   2      722.44      660.17     21.96 o 
   8  -1   2      332.80      363.95     17.72 o 
  -8   0   2      251.54      274.24     17.51 o 
  -7   0   2      613.44      585.18     31.84 o 
  -6   0   2     1204.45     1156.78     44.37 o 
  -5   0   2     4171.66     4115.03    122.67 o 
  -4   0   2        8.97       10.44      6.26 o 
  -3   0   2       71.07       85.20      4.73 o 
  -2   0   2     1844.51     1803.72     36.12 o 
  -1   0   2     6836.72     7006.76    131.51 o 
   0   0   2     3231.29     3008.57     57.38 o 
   1   0   2    25246.08    24722.05    666.61 o 
   2   0   2    21951.51    23929.58    458.96 o 
   3   0   2      624.96      729.91     31.84 o 
   4   0   2    11054.53    11162.62    215.37 o 
   5   0   2     2212.40     2168.91     47.24 o 
   6   0   2      780.84      779.67     22.51 o 
   7   0   2     1581.69     1562.83     38.93 o 
   8   0   2        4.92        6.26     10.96 o 
  -8   1   2      293.40      282.61     17.90 o 
  -7   1   2     1346.88     1265.88     50.64 o 
  -6   1   2      186.85      225.51     19.31 o 
  -5   1   2      108.28      129.46     13.57 o 
  -4   1   2     9211.85     9190.57    257.35 o 
  -3   1   2     6468.16     6469.32    181.66 o 
  -2   1   2      554.59      583.05     13.17 o 
  -1   1   2       74.33       85.73      3.76 o 
   0   1   2     4071.31     3629.56     99.70 o 
   1   1   2       68.25       56.90      4.70 o 
   2   1   2     6568.69     6886.94    229.43 o 
   3   1   2     6119.67     6024.01    117.01 o 
   4   1   2     1962.11     2117.96     44.47 o 
   5   1   2      151.49      196.21     23.75 o 
   6   1   2     3405.92     3278.35     69.38 o 
   7   1   2      430.36      419.80     20.10 o 
   8   1   2      798.81      777.80     37.06 o 
  -7   2   2      128.01      122.67     16.70 o 
  -6   2   2        4.42        3.65      9.92 o 
  -5   2   2       24.46       17.75      9.92 o 
  -4   2   2     1096.44     1129.12     40.72 o 
  -3   2   2     1503.69     1511.23     48.55 o 
  -2   2   2    14371.65    14716.09    402.47 o 
  -1   2   2     6577.74     7082.16    195.23 o 
   0   2   2     5440.41     4983.67    136.77 o 
   1   2   2      113.07      144.82      5.10 o 
   2   2   2     1032.58     1011.99     21.16 o 
   3   2   2      142.78      149.86      5.88 o 
   4   2   2     8849.98     9021.61    174.78 o 
   5   2   2     3359.98     3542.43     72.89 o 
   6   2   2      279.82      250.13     32.36 o 
   7   2   2       57.08       58.47     11.48 o 
   8   2   2     1098.63     1120.76     46.98 o 
  -7   3   2      274.15      262.05     22.97 o 
  -6   3   2     3735.11     3439.55    107.53 o 
  -5   3   2      154.82      158.17     14.62 o 
  -4   3   2     5972.12     5780.26    166.52 o 
  -3   3   2      851.53      851.40     31.32 o 
  -2   3   2     2872.79     3271.98     95.01 o 
  -1   3   2     6374.71     6568.50    181.66 o 
   0   3   2    13732.93    11357.52   1123.11 o 
   1   3   2      239.64      257.70     10.96 o 
   2   3   2     3124.43     3058.48     86.13 o 
   3   3   2        7.41       11.02      2.51 o 
   4   3   2     1511.17     1591.18     34.44 o 
   5   3   2     1131.27     1170.86     27.78 o 
   6   3   2     5171.96     5138.83    104.26 o 
   7   3   2       14.93        4.18      9.40 o 
   8   3   2      255.37      233.86     21.40 o 
  -7   4   2       35.51       33.41     14.09 o 
  -6   4   2      253.10      248.48     21.92 o 
  -5   4   2      165.18      149.82     15.14 o 
  -4   4   2     1352.42     1253.88     44.89 o 
  -3   4   2     3025.06     3122.69     93.44 o 
  -2   4   2     7968.97     7913.21    220.29 o 
  -1   4   2      167.13      180.09     10.44 o 
   0   4   2     1560.03     1582.88     71.78 o 
   1   4   2     6519.42     6684.72    129.56 o 
   2   4   2     8100.99     8030.14    218.72 o 
   3   4   2     1464.84     1400.34     31.58 o 
   4   4   2     5196.67     5200.07    102.80 o 
   5   4   2       48.51       38.88      5.01 o 
   6   4   2      170.43      190.01     16.18 o 
   7   4   2     2892.39     2896.13     92.40 o 
   8   4   2     1379.92     1474.17     57.42 o 
  -7   5   2     1928.92     1888.12     70.47 o 
  -6   5   2      947.77      901.00     40.20 o 
  -5   5   2      142.12      125.81     14.62 o 
  -4   5   2      180.85      174.35     15.66 o 
  -3   5   2      604.86      600.32     26.10 o 
  -2   5   2      473.38      510.53     21.92 o 
  -1   5   2     8665.73     9204.67    254.74 o 
   0   5   2    12079.57    11881.94    449.19 o 
   1   5   2      110.58      133.40      6.37 o 
   2   5   2     1920.20     2353.76     69.95 o 
   3   5   2     3062.08     2915.45     85.09 o 
   4   5   2      374.00      322.85     10.91 o 
   5   5   2     2185.36     2361.23     50.67 o 
   6   5   2     5037.06     5068.75    147.73 o 
   7   5   2        2.44        8.35      9.92 o 
   8   5   2        6.23       -4.18     10.44 o 
  -7   6   2      296.93      283.98     25.58 o 
  -6   6   2       36.03       39.15     13.57 o 
  -5   6   2     3789.33     3731.35    115.89 o 
  -4   6   2     1337.44     1283.63     47.50 o 
  -3   6   2      752.63      797.64     32.36 o 
  -2   6   2       56.30       39.15      7.83 o 
  -1   6   2     2072.22     2079.18     63.69 o 
   0   6   2      288.52      299.86     15.14 o 
   1   6   2    15585.84    15432.16    296.40 o 
   2   6   2     3613.92     3658.79    106.49 o 
   3   6   2     6183.23     6648.37    185.31 o 
   4   6   2        9.11       16.60      5.74 o 
   5   6   2      344.76      398.30     21.40 o 
   6   6   2        3.61        4.18      8.35 o 
   7   6   2     2682.53     2814.18     91.87 o 
   8   6   2      323.57      351.84     26.62 o 
  -6   7   2        9.87       15.66     14.09 o 
  -5   7   2      444.51      416.04     26.10 o 
  -4   7   2     1191.72     1057.60     42.28 o 
  -3   7   2     3467.38     3450.51    104.92 o 
  -2   7   2        1.22       -1.57      6.79 o 
  -1   7   2     2845.76     2906.05     87.18 o 
   0   7   2      320.69      334.60     11.74 o 
   1   7   2      903.61      907.31     22.74 o 
   2   7   2     1526.51     1585.36     53.25 o 
   3   7   2    11955.99    12154.57    332.00 o 
   4   7   2      206.80      244.30     16.18 o 
   5   7   2      134.54      134.16     14.09 o 
   6   7   2      353.95      380.55     23.49 o 
   7   7   2      207.61      196.28     19.84 o 
   8   7   2      113.81      157.65     20.36 o 
  -6   8   2      363.14      388.38     29.23 o 
  -5   8   2     4077.78     3877.00    122.15 o 
  -4   8   2      109.35      102.84     14.62 o 
  -3   8   2       30.62       30.80      9.92 o 
  -2   8   2      652.02      689.58     30.28 o 
  -1   8   2     2882.35     2842.89     86.65 o 
   0   8   2     1685.30     1769.63     55.86 o 
   1   8   2     6441.57     6025.60    171.22 o 
   2   8   2      348.06      346.62     20.36 o 
   3   8   2      950.78      946.41     37.58 o 
   4   8   2     2706.17     2618.42     82.48 o 
   5   8   2     2468.65     2384.56     77.26 o 
   6   8   2     1479.24     1517.49     56.38 o 
   7   8   2     1824.05     1791.55     66.30 o 
   8   8   2        1.66        5.74     13.57 o 
  -5   9   2       13.46       25.06     14.09 o 
  -4   9   2     2787.51     2699.33     89.79 o 
  -3   9   2     3071.32     2994.79     95.53 o 
  -2   9   2      556.06      518.36     26.10 o 
  -1   9   2      637.36      564.30     26.62 o 
   0   9   2      654.85      680.71     27.67 o 
   1   9   2       19.87       60.03     10.44 o 
   2   9   2     4525.03     4278.95    127.89 o 
   3   9   2     6767.52     6511.60    187.40 o 
   4   9   2       10.67        9.40      9.40 o 
   5   9   2       27.53       15.66     10.44 o 
   6   9   2     3055.39     3194.20    102.31 o 
   7   9   2      637.61      662.96     35.50 o 
  -5  10   2      263.80      242.74     24.01 o 
  -4  10   2      433.72      411.87     28.19 o 
  -3  10   2       35.66       31.84     12.01 o 
  -2  10   2     4278.75     4195.42    127.37 o 
  -1  10   2     1557.06     1525.32     53.77 o 
   0  10   2     2616.30     2577.70     80.39 o 
   1  10   2       57.17       78.30     12.01 o 
   2  10   2      300.65      368.54     22.97 o 
   3  10   2       11.03        4.18      9.92 o 
   4  10   2     3265.14     3435.37    108.06 o 
   5  10   2     1617.34     1615.63     60.03 o 
   6  10   2      200.31      194.19     20.36 o 
   7  10   2        0.87        4.70     13.05 o 
  -4  11   2     1063.91     1054.99     48.03 o 
  -3  11   2      391.89      412.91     28.19 o 
  -2  11   2      533.05      504.27     28.19 o 
  -1  11   2      521.68      478.16     26.62 o 
   0  11   2     5725.73     5610.60    163.91 o 
   1  11   2       47.88       73.08     13.05 o 
   2  11   2     1250.84     1226.73     48.03 o 
   3  11   2      377.95      313.21     23.49 o 
   4  11   2       86.25      104.92     16.70 o 
   5  11   2      494.78      488.08     30.80 o 
   6  11   2     3508.42     3441.11    112.23 o 
  -4  12   2      259.45      303.81     27.67 o 
  -3  12   2      623.24      701.06     38.11 o 
  -2  12   2     2223.63     2301.56     79.87 o 
  -1  12   2      221.04      239.60     20.88 o 
   0  12   2       46.46       61.08     13.05 o 
   2  12   2     1892.21     1974.26     69.43 o 
   3  12   2      945.89      990.26     44.37 o 
   4  12   2     2426.48     2398.13     84.04 o 
  -3  13   2      290.15      259.96     25.06 o 
  -2  13   2       71.84       92.40     18.27 o 
  -1  13   2     1726.85     1708.55     63.69 o 
   2  13   2       23.78       31.84     12.53 o 
  -1  14   2      491.97      477.64     31.84 o 
  -3 -14   3     2370.66     2459.73     80.91 o 
  -2 -14   3      931.81     1122.85     45.94 o 
  -1 -14   3      416.35      481.30     27.14 o 
   0 -14   3      761.11      789.28     36.02 o 
  -4 -13   3      960.02      919.79     41.24 o 
  -3 -13   3      162.07      208.28     18.79 o 
  -2 -13   3      156.75      119.54     15.14 o 
  -1 -13   3     2381.82     2410.66     76.21 o 
   0 -13   3      217.63      203.06     17.75 o 
   1 -13   3     1419.62     1523.76     52.72 o 
  -5 -12   3      765.13      836.79     38.63 o 
  -4 -12   3      383.76      418.13     25.58 o 
  -3 -12   3     3823.98     3578.40    106.49 o 
  -2 -12   3      285.84      319.99     20.88 o 
  -1 -12   3      240.39      264.14     18.79 o 
   0 -12   3       72.95       56.38     11.48 o 
   1 -12   3      854.30      945.89     36.54 o 
   4 -12   3       15.08       13.05     16.18 o 
  -6 -11   3       51.26       29.23     13.05 o 
  -5 -11   3      606.96      617.54     31.84 o 
  -4 -11   3       38.46       34.45     10.96 o 
  -3 -11   3       94.75      111.19     14.09 o 
  -2 -11   3     2128.35     2156.96     68.38 o 
  -1 -11   3     2805.30     2951.47     87.18 o 
   0 -11   3       88.04       94.48     12.01 o 
   1 -11   3      129.60      159.21     14.09 o 
   2 -11   3       73.17       77.78     10.96 o 
   3 -11   3     1192.14     1261.71     52.20 o 
   4 -11   3      728.40      784.06     41.76 o 
   5 -11   3     1279.49     1315.47     57.94 o 
  -6 -10   3      969.69      944.84     40.20 o 
  -5 -10   3      522.87      498.52     27.14 o 
  -4 -10   3     1492.81     1527.41     53.25 o 
  -3 -10   3     3222.86     3129.47     92.92 o 
  -2 -10   3      123.33      117.45     12.53 o 
  -1 -10   3       97.83      117.45     12.01 o 
   0 -10   3     5681.19     5722.31    155.56 o 
   1 -10   3     2498.54     2486.35     73.60 o 
   2 -10   3      246.38      270.40     16.70 o 
   3 -10   3      349.49      380.55     25.58 o 
   4 -10   3       91.91       91.35     16.70 o 
   5 -10   3       92.48       80.39     17.75 o 
  -6  -9   3      305.81      338.20     17.76 o 
  -5  -9   3      221.54      174.87     16.18 o 
  -4  -9   3     3237.20     3251.10     96.05 o 
  -3  -9   3      458.10      436.93     22.45 o 
  -2  -9   3     3476.62     3475.05     99.18 o 
  -1  -9   3     1548.64     1511.23     48.55 o 
   0  -9   3      807.72      795.03     29.75 o 
   1  -9   3      465.24      534.54     22.97 o 
   2  -9   3     3392.97     3602.04     74.08 o 
   3  -9   3      246.57      248.48     20.36 o 
   4  -9   3     1755.94     1799.38     65.25 o 
   5  -9   3        7.40       10.96     15.14 o 
   6  -9   3       38.85       65.77     18.79 o 
  -6  -8   3     2403.68     2469.81     57.36 o 
  -5  -8   3      115.87      157.13     14.62 o 
  -4  -8   3      653.53      605.54     27.14 o 
  -3  -8   3       86.45       99.18     10.96 o 
  -2  -8   3      362.38      389.42     19.84 o 
  -1  -8   3      844.10      874.37     31.84 o 
   0  -8   3    10654.85    10934.62    285.02 o 
   1  -8   3      480.20      441.10     19.31 o 
   2  -8   3      473.32      445.69     30.28 o 
   3  -8   3      522.36      514.87     16.43 o 
   4  -8   3     1417.95     1451.72     54.81 o 
   5  -8   3       68.53       77.26     15.66 o 
   6  -8   3     1846.51     1871.94     69.43 o 
  -7  -7   3       64.44       62.64     17.75 o 
  -6  -7   3      128.30      128.12     11.16 o 
  -5  -7   3     1189.09     1177.33     49.33 o 
  -4  -7   3     4516.68     4562.40    126.85 o 
  -3  -7   3      223.10      238.36     10.11 o 
  -2  -7   3      488.76      536.36     14.86 o 
  -1  -7   3      362.00      335.65     16.70 o 
   0  -7   3     4420.34     4733.10    127.37 o 
   1  -7   3     3762.17     3715.69    101.27 o 
   2  -7   3     7601.74     7510.21    212.98 o 
   3  -7   3        5.63       25.81     14.36 o 
   4  -7   3      767.62      834.70     36.02 o 
   5  -7   3      179.14      139.90     17.23 o 
   6  -7   3      258.62      246.39     22.97 o 
   7  -7   3      777.74      759.01     39.15 o 
  -7  -6   3     1535.17     1597.88     63.16 o 
  -6  -6   3     2220.81     2216.74     51.21 o 
  -5  -6   3       24.70       33.29      5.56 o 
  -4  -6   3      285.06      270.94     11.59 o 
  -3  -6   3     8441.53     8327.32    157.55 o 
  -2  -6   3     2209.11     2170.72     44.29 o 
  -1  -6   3     1398.50     1332.18     41.24 o 
   0  -6   3     3028.72     3067.87     84.57 o 
   1  -6   3      798.52      947.45     30.80 o 
   2  -6   3        5.83       15.14      7.31 o 
   3  -6   3     6764.18     7127.91    137.30 o 
   4  -6   3     1915.60     1962.25     65.25 o 
   5  -6   3      351.70      352.36     23.49 o 
   6  -6   3      136.33      151.91     17.23 o 
   7  -6   3      127.22      121.11     18.79 o 
  -7  -5   3      902.79      966.14     30.78 o 
  -6  -5   3      229.82      224.22     13.75 o 
  -5  -5   3     3711.72     3823.79     64.80 o 
  -4  -5   3     3461.90     3643.53     72.69 o 
  -3  -5   3      448.73      432.40     22.71 o 
  -2  -5   3      683.56      629.23     15.61 o 
  -1  -5   3     8084.10     8256.04    164.96 o 
   0  -5   3      457.49      463.55     17.75 o 
   1  -5   3     8943.23     9237.56    239.08 o 
   3  -5   3      848.90      912.34     22.15 o 
   4  -5   3      395.11      418.65     13.67 o 
   5  -5   3     4148.48     4088.41    123.20 o 
   6  -5   3      502.21      457.81     26.10 o 
   7  -5   3      594.26      595.95     22.52 o 
  -8  -4   3       34.36       50.54     11.00 o 
  -7  -4   3      790.69      785.05     26.92 o 
  -6  -4   3       73.56       82.77     10.44 o 
  -5  -4   3      783.93      854.99     19.29 o 
  -4  -4   3      436.96      408.28     11.44 o 
  -3  -4   3    10087.79    10312.80    192.77 o 
  -2  -4   3      219.63      273.80      8.39 o 
  -1  -4   3     2070.67     2180.29     43.00 o 
   0  -4   3      705.16      665.57     22.45 o 
   1  -4   3     2361.38     2381.43     65.77 o 
   2  -4   3      307.51      298.59     14.62 o 
   3  -4   3     7649.83     7929.22    151.44 o 
   4  -4   3     1027.06     1038.15     25.56 o 
   5  -4   3     1240.27     1239.78     44.89 o 
   6  -4   3      730.41      778.32     33.93 o 
   7  -4   3     1572.02     1531.33     40.23 o 
   8  -4   3       32.85       40.86     10.69 o 
  -8  -3   3      516.32      572.96     24.18 o 
  -7  -3   3     2059.02     2124.71     52.58 o 
  -6  -3   3       74.33       88.93      9.40 o 
  -5  -3   3     2749.08     2739.90     47.69 o 
  -4  -3   3       32.73       24.71      3.69 o 
  -3  -3   3      164.06      139.68      7.01 o 
  -2  -3   3     8100.81     8037.49    150.16 o 
  -1  -3   3    11123.17    11418.87    212.60 o 
   0  -3   3      133.85      133.11      8.35 o 
   1  -3   3     1486.91     1461.64     42.81 o 
   2  -3   3       25.65       33.85      3.86 o 
   3  -3   3     2387.22     2480.78     51.27 o 
   4  -3   3     3138.00     3219.21    118.50 o 
   5  -3   3     5492.22     5409.77    107.46 o 
   6  -3   3      205.80      194.95     17.49 o 
   7  -3   3      365.82      357.98     16.77 o 
   8  -3   3      182.54      178.92     14.18 o 
  -8  -2   3       10.97       21.83     10.03 o 
  -7  -2   3       72.71       60.85      9.88 o 
  -6  -2   3     2870.47     2815.18     63.46 o 
  -5  -2   3     1349.23     1435.13     33.47 o 
  -4  -2   3     1712.05     1780.50     38.79 o 
  -3  -2   3     6312.62     6527.93    125.50 o 
  -2  -2   3      893.69      970.42     29.23 o 
  -1  -2   3     2109.41     2354.28     64.21 o 
   0  -2   3    16504.74    15832.89    245.73 o 
   1  -2   3     1429.52     1382.84     28.39 o 
   2  -2   3      985.85      967.17     17.76 o 
   3  -2   3     1285.82     1233.11     45.42 o 
   4  -2   3       33.39       41.24      7.31 o 
   5  -2   3      114.35      120.80     10.70 o 
   6  -2   3     2999.38     2879.66     75.43 o 
   7  -2   3     2169.98     2116.18     60.03 o 
   8  -2   3      348.24      391.80     31.06 o 
  -8  -1   3     1697.63     1777.71     48.14 o 
  -7  -1   3      719.26      750.21     54.55 o 
  -6  -1   3      295.36      283.98     22.45 o 
  -5  -1   3       62.14       70.99     12.53 o 
  -4  -1   3     4357.67     4498.71     88.73 o 
  -3  -1   3      762.33      833.61     19.94 o 
  -2  -1   3     4528.87     4241.35     82.23 o 
  -1  -1   3    19707.68    19945.10    513.14 o 
   0  -1   3      557.97      548.79     12.63 o 
   1  -1   3    31932.30    31802.23    587.90 o 
   2  -1   3    25727.72    26120.16    502.87 o 
   3  -1   3      632.79      650.10     16.05 o 
   4  -1   3     2831.21     2914.80     60.17 o 
   5  -1   3      680.81      655.59     18.81 o 
   6  -1   3       45.76       55.83      7.56 o 
   7  -1   3       61.38       66.21      8.86 o 
   8  -1   3     1578.99     1451.20     55.86 o 
  -8   0   3      425.37      458.96     22.48 o 
  -7   0   3      213.06      240.65     22.97 o 
  -6   0   3     2254.08     2377.77     79.87 o 
  -5   0   3      193.42      201.50     18.27 o 
  -4   0   3     1927.76     1920.11     40.34 o 
  -3   0   3      379.68      357.55     10.62 o 
  -2   0   3      943.82      857.06     19.30 o 
  -1   0   3       10.93       16.41      3.92 o 
   0   0   3    13320.05    12199.08    226.14 o 
   1   0   3     9761.31    10042.50    268.84 o 
   2   0   3    27969.81    29291.00    562.69 o 
   3   0   3      402.97      342.69     10.11 o 
   4   0   3     2978.43     3066.60     62.75 o 
   5   0   3      366.63      397.84     13.60 o 
   6   0   3     4948.51     4958.48    102.31 o 
   7   0   3      281.88      261.59     13.81 o 
   8   0   3      158.71      156.08     18.27 o 
  -7   1   3        1.67       -4.18     12.53 o 
  -6   1   3      314.40      337.74     24.53 o 
  -5   1   3     5360.42     5608.52    164.43 o 
  -4   1   3     6465.15     6541.35    187.40 o 
  -3   1   3      296.73      295.62     13.05 o 
  -2   1   3     3096.73     3162.35     61.53 o 
  -1   1   3      161.61      188.21      6.76 o 
   0   1   3      154.08      138.51      5.50 o 
   1   1   3     9003.03     8872.67    238.56 o 
   2   1   3    10058.09    10003.46    287.63 o 
   3   1   3      285.34      371.88     10.16 o 
   4   1   3     1014.03     1069.87     24.86 o 
   5   1   3     1493.93     1468.77     33.74 o 
   6   1   3      287.10      286.12     21.14 o 
   7   1   3      722.05      706.81     32.36 o 
   8   1   3     1708.25     1630.77     61.08 o 
  -7   2   3      387.75      385.25     27.14 o 
  -6   2   3     1455.86     1465.29     55.86 o 
  -5   2   3       16.94       25.06     10.44 o 
  -4   2   3      413.61      439.54     22.97 o 
  -3   2   3     8183.88     8312.77    167.31 o 
  -2   2   3     2588.08     2680.78     52.47 o 
  -1   2   3     1387.24     1304.28     27.25 o 
   0   2   3     4132.58     3821.66    107.01 o 
   1   2   3      468.16      524.06     12.03 o 
   2   2   3      185.59      175.40      9.40 o 
   3   2   3    10020.32    10140.88    194.71 o 
   4   2   3     5299.48     5527.97    108.70 o 
   5   2   3      759.59      759.86     19.99 o 
   6   2   3     1520.37     1563.34     57.94 o 
   7   2   3      862.25      803.90     35.50 o 
   8   2   3        4.29        2.09     10.44 o 
  -7   3   3      803.24      765.79     38.63 o 
  -6   3   3       63.72       81.96     14.09 o 
  -5   3   3     4272.82     4276.86    129.46 o 
  -4   3   3     3915.18     3942.25    117.98 o 
  -3   3   3      608.16      681.75     27.67 o 
  -2   3   3     2696.80     2920.28     57.08 o 
  -1   3   3    20962.43    21775.80    591.96 o 
   0   3   3       47.37       46.98      6.26 o 
   1   3   3     3935.93     4075.74     80.09 o 
   2   3   3     4154.46     4039.86    112.75 o 
   3   3   3      903.10      952.84     21.03 o 
   4   3   3      666.49      682.62     53.51 o 
   5   3   3     7001.35     7219.20    141.92 o 
   6   3   3      757.33      780.93     32.89 o 
   7   3   3     1012.36      996.52     41.24 o 
   8   3   3      147.90      133.11     17.23 o 
  -7   4   3      531.34      492.78     31.84 o 
  -6   4   3       23.24       31.84     12.53 o 
  -5   4   3       73.96       83.00     13.57 o 
  -4   4   3      196.90      174.87     15.14 o 
  -3   4   3     5385.05     5386.14    155.04 o 
  -2   4   3     1951.22     1965.90     61.08 o 
  -1   4   3     9611.85    10969.07    301.72 o 
   0   4   3       74.12       49.37     19.31 o 
   1   4   3     3956.98     4211.71     83.40 o 
   2   4   3      185.13      156.08     10.44 o 
   3   4   3     8071.65     8032.84    155.58 o 
   4   4   3     1202.33     1210.68     27.13 o 
   5   4   3      353.35      371.04     21.66 o 
   6   4   3      550.97      535.59     26.62 o 
   7   4   3     3195.79     3233.35    101.79 o 
   8   4   3       33.04       27.14     12.53 o 
  -7   5   3     1225.15     1196.46     52.20 o 
  -6   5   3      133.20      127.37     18.27 o 
  -5   5   3     1223.09     1107.19     44.89 o 
  -4   5   3        6.07       -8.35      7.31 o 
  -3   5   3       41.98       36.54      8.87 o 
  -2   5   3     3267.80     3357.59     99.18 o 
  -1   5   3    12378.65    12929.76    355.49 o 
   0   5   3       84.63       83.72      5.87 o 
   1   5   3     2339.61     2415.91     53.77 o 
   2   5   3      207.37      237.52     14.09 o 
   3   5   3      125.98      105.97      9.92 o 
   4   5   3     4285.80     4334.63     86.51 o 
   5   5   3     6420.08     6482.37    183.75 o 
   6   5   3      330.73      321.56     20.88 o 
   7   5   3      561.77      631.64     31.84 o 
   8   5   3       73.08       79.87     16.70 o 
  -6   6   3     1362.64     1320.69     54.29 o 
  -5   6   3     1625.57     1532.63     57.42 o 
  -4   6   3     1340.09     1294.07     48.55 o 
  -3   6   3     1511.16     1562.91     53.77 o 
  -2   6   3       17.92       36.02      7.83 o 
  -1   6   3       11.79       16.18      6.26 o 
   0   6   3    10684.59    10611.72    302.25 o 
   1   6   3     8540.95     8610.89    167.94 o 
   2   6   3     1308.49     1436.58     48.55 o 
   3   6   3      412.69      353.93     18.79 o 
   4   6   3      424.97      471.69     13.40 o 
   5   6   3       27.94       21.40      8.35 o 
   6   6   3     5226.91     5374.65    157.13 o 
   7   6   3      543.35      573.69     30.80 o 
   8   6   3      166.10      164.43     19.84 o 
  -6   7   3      192.23      192.62     21.40 o 
  -5   7   3        9.09       14.09     11.48 o 
  -4   7   3     1184.95     1137.47     44.89 o 
  -3   7   3      118.69      111.71     14.09 o 
  -2   7   3     3183.09     3269.89     99.18 o 
  -1   7   3     2713.39     2810.00     84.57 o 
   0   7   3      458.42      434.88     14.41 o 
   1   7   3      211.63      213.14      9.26 o 
   2   7   3     7131.66     7276.35    205.15 o 
   3   7   3      841.57      851.40     33.93 o 
   4   7   3     3137.43     3146.70     95.53 o 
   5   7   3     1463.57     1392.21     50.11 o 
   6   7   3       24.74       40.72     11.48 o 
   7   7   3      128.86      128.42     17.75 o 
   8   7   3     2969.55     3006.28    100.75 o 
  -6   8   3     1897.31     1809.82     69.43 o 
  -5   8   3      419.64      386.81     26.62 o 
  -4   8   3      650.65      641.03     32.89 o 
  -3   8   3      331.15      322.08     21.40 o 
  -2   8   3     1758.97     1777.46     60.03 o 
  -1   8   3      212.03      212.46     15.66 o 
   0   8   3    11495.23    11058.34    305.90 o 
   1   8   3     1906.18     1775.65     40.32 o 
   2   8   3     1410.83     1453.29     52.20 o 
   3   8   3      541.78      519.40     26.62 o 
   4   8   3     2908.70     2988.01     92.92 o 
   5   8   3       75.51       54.29     10.96 o 
   6   8   3     2684.49     2762.50     89.79 o 
   7   8   3       12.04       15.14     12.53 o 
   8   8   3        3.12       13.57     13.05 o 
  -5   9   3      909.06      875.42     42.28 o 
  -4   9   3     2658.80     2592.32     87.18 o 
  -3   9   3      243.69      253.70     19.84 o 
  -2   9   3     1188.80     1318.08     48.03 o 
  -1   9   3      719.29      685.93     29.75 o 
   0   9   3      785.60      783.54     30.80 o 
   1   9   3     1902.88     1894.37     43.81 o 
   2   9   3     7088.19     6834.20    196.28 o 
   3   9   3       91.07       88.74     13.05 o 
   4   9   3     1063.96     1098.32     43.85 o 
   5   9   3       65.85       69.95     13.05 o 
   6   9   3      391.01      366.98     25.06 o 
   7   9   3      983.60     1049.25     46.98 o 
  -5  10   3        9.35       23.49     15.14 o 
  -4  10   3       86.72       83.00     16.18 o 
  -3  10   3     2316.41     2307.82     78.82 o 
  -2  10   3     3024.10     3103.89     98.14 o 
  -1  10   3     1647.78     1474.69     52.20 o 
   0  10   3      120.36      123.20     13.05 o 
   1  10   3     1253.31      849.84     31.84 o 
   2  10   3      220.34      195.23     18.27 o 
   3  10   3     4957.58     5002.98    150.86 o 
   4  10   3     2623.02     2744.23     90.31 o 
   5  10   3       48.25       45.42     13.57 o 
   6  10   3      480.75      501.66     30.80 o 
   7  10   3      228.99      250.57     23.49 o 
  -4  11   3      542.17      571.08     33.41 o 
  -3  11   3       53.69       62.64     14.62 o 
  -2  11   3       32.84       33.41     13.05 o 
  -1  11   3     2512.94     2472.26     80.91 o 
   0  11   3      180.27      205.15     17.23 o 
   1  11   3     2757.43     2777.11     90.83 o 
   2  11   3     1713.56     1615.63     60.03 o 
   3  11   3        3.61       10.44     11.48 o 
   4  11   3      112.54       72.56     15.66 o 
   5  11   3     3163.15     3096.06    102.84 o 
   6  11   3      545.90      562.73     34.97 o 
   7  11   3      699.10      773.62     41.76 o 
  -3  12   3     2658.71     2681.58     92.40 o 
  -2  12   3      725.26      701.59     36.02 o 
  -1  12   3      250.08      270.40     22.45 o 
   0  12   3       92.64       80.39     13.57 o 
   2  12   3      150.04      147.21     17.75 o 
   3  12   3     3917.04     3956.86    125.28 o 
   4  12   3      414.17      393.60     29.23 o 
   5  12   3      220.50      261.53     25.06 o 
   6  12   3      183.83      234.91     25.06 o 
  -2  13   3      480.20      532.98     33.41 o 
  -1  13   3     2817.16     2858.03     94.48 o 
   0  13   3       52.88       65.25     14.09 o 
   2  13   3       65.00       88.22     16.70 o 
   3  13   3      113.64      104.92     17.75 o 
   4  13   3     1467.27     1370.81     58.47 o 
  -1  14   3       69.73       68.38     17.23 o 
  -3 -14   4      241.64      247.43     21.92 o 
  -2 -14   4      293.77      321.56     25.06 o 
  -1 -14   4     1820.34     1970.60     67.34 o 
   0 -14   4       42.97       25.58     13.05 o 
  -4 -13   4      120.26      126.85     17.23 o 
  -3 -13   4      152.25      161.82     17.75 o 
  -2 -13   4      814.19      838.88     37.06 o 
  -1 -13   4      148.05      173.83     17.75 o 
   0 -13   4     1942.30     1935.11     64.21 o 
   1 -13   4     1956.66     2120.42     68.38 o 
  -5 -12   4       18.46       18.79     13.57 o 
  -4 -12   4     2601.90     2685.24     86.13 o 
  -3 -12   4      801.59      814.86     36.02 o 
  -2 -12   4      293.01      300.68     21.92 o 
  -1 -12   4      487.37      395.16     23.49 o 
   0 -12   4      328.23      360.19     21.40 o 
   1 -12   4       21.61       31.84     10.44 o 
  -5 -11   4      400.09      400.38     26.10 o 
  -4 -11   4      140.67      136.25     16.18 o 
  -3 -11   4      853.00      826.87     35.50 o 
  -2 -11   4     2985.45     2988.01     89.79 o 
  -1 -11   4       31.30       31.84      9.92 o 
   0 -11   4      726.89      852.97     33.93 o 
   1 -11   4      202.61      241.17     17.75 o 
   2 -11   4       86.94       70.99     10.96 o 
   4 -11   4     1278.05     1323.83     56.38 o 
   5 -11   4       31.45       31.32     19.31 o 
  -6 -10   4      863.83      875.51     32.36 o 
  -5 -10   4      353.98      382.64     24.01 o 
  -4 -10   4     3389.08     3351.33    100.23 o 
  -3 -10   4        9.48        9.92      9.40 o 
  -2 -10   4      435.55      397.25     21.92 o 
  -1 -10   4     1371.58     1353.58     46.46 o 
   0 -10   4     1782.64     1697.07     54.81 o 
   1 -10   4      876.88      855.58     32.89 o 
   2 -10   4     1869.45     1842.71     57.42 o 
   4 -10   4      270.58      314.25     26.10 o 
   5 -10   4     2278.83     2445.63     87.18 o 
  -6  -9   4       34.81       36.89      9.53 o 
  -5  -9   4        9.94       30.80     10.44 o 
  -4  -9   4       29.78       42.28     10.44 o 
  -3  -9   4     8049.95     8183.09    220.29 o 
  -2  -9   4     4567.23     4435.03    124.24 o 
  -1  -9   4        4.87       13.05      7.83 o 
   0  -9   4       48.21       54.81      8.87 o 
   1  -9   4     1555.74     1538.37     49.07 o 
   2  -9   4      338.33      358.62     18.79 o 
   3  -9   4     1665.57     1795.82     42.54 o 
   4  -9   4     1719.48     1688.71     62.64 o 
   5  -9   4      103.61      116.41     17.75 o 
   6  -9   4      135.31      151.38     21.40 o 
  -6  -8   4      328.19      315.11     21.40 o 
  -5  -8   4      633.88      605.01     29.23 o 
  -4  -8   4      858.39      888.47     34.97 o 
  -3  -8   4      608.47      606.06     26.62 o 
  -2  -8   4     2284.25     2247.79     67.86 o 
  -1  -8   4     8211.26     8111.57    215.59 o 
   0  -8   4     2038.16     1898.04     57.94 o 
   1  -8   4     1325.96     1399.00     44.89 o 
   2  -8   4        3.74       15.14      6.79 o 
   3  -8   4      815.01      831.85     22.94 o 
   4  -8   4       12.72        6.26     11.48 o 
   5  -8   4     2785.01     2873.16     95.01 o 
   6  -8   4      702.09      674.96     36.54 o 
  -7  -7   4      360.57      417.09     32.36 o 
  -6  -7   4      828.55      772.51     27.67 o 
  -5  -7   4     1977.73     1953.52     46.82 o 
  -4  -7   4        0.98        1.04      7.83 o 
  -3  -7   4      936.44      900.47     33.41 o 
  -2  -7   4      255.52      251.09     16.18 o 
  -1  -7   4        2.02       -1.04      5.22 o 
   0  -7   4      593.17      609.19     24.53 o 
   1  -7   4     9896.18    10084.78    263.09 o 
   2  -7   4      112.78      107.01      9.92 o 
   3  -7   4     1887.46     1973.70     43.54 o 
   4  -7   4       54.51       42.81     11.48 o 
   5  -7   4      165.10      170.70     18.27 o 
   6  -7   4      186.31      187.40     21.40 o 
   7  -7   4     1410.73     1518.80     52.46 o 
  -7  -6   4     2274.79     2305.73     84.57 o 
  -6  -6   4       31.60       30.82      9.92 o 
  -5  -6   4      611.22      597.97     28.45 o 
  -4  -6   4     2085.09     2058.30     63.16 o 
  -3  -6   4     1541.83     1474.02     32.63 o 
  -2  -6   4     2307.07     2364.34     85.61 o 
  -1  -6   4     8808.54     8519.26    223.42 o 
   0  -6   4     1073.88     1153.65     37.06 o 
   1  -6   4      595.91      609.19     23.49 o 
   2  -6   4     1807.23     1811.39     53.77 o 
   3  -6   4     4340.46     4496.61     89.47 o 
   4  -6   4      838.98      924.82     27.41 o 
   5  -6   4     1487.03     1448.07     53.25 o 
   6  -6   4        2.61       -3.65     12.53 o 
   7  -6   4       70.52       84.09     11.79 o 
  -7  -5   4       86.93       69.43     17.23 o 
  -6  -5   4     3823.68     3786.56     80.71 o 
  -5  -5   4     5240.74     5258.70    117.27 o 
  -4  -5   4        5.11        3.99      4.23 o 
  -3  -5   4      374.04      383.82     12.26 o 
  -2  -5   4     2073.27     2003.04     45.42 o 
  -1  -5   4      271.03      271.45     14.62 o 
   0  -5   4     8487.92     8737.99    228.12 o 
   1  -5   4     8290.71     8239.99    215.59 o 
   2  -5   4       72.84       83.00      7.83 o 
   3  -5   4      224.53      239.73     10.11 o 
   4  -5   4     2668.66     2797.01     58.73 o 
   5  -5   4     1629.78     1646.43     57.42 o 
   6  -5   4      934.96      978.80     33.67 o 
   7  -5   4     1142.07     1157.25     33.77 o 
  -7  -4   4      252.64      234.91     24.53 o 
  -6  -4   4      174.74      181.39     16.97 o 
  -5  -4   4      293.01      264.99     10.44 o 
  -4  -4   4     6214.82     6421.85    102.96 o 
  -3  -4   4     1998.18     2189.06     45.03 o 
  -2  -4   4     1693.54     1639.31     33.57 o 
  -1  -4   4      209.51      220.29     12.53 o 
   0  -4   4     2548.28     2561.00     72.04 o 
   1  -4   4        8.53       10.32      2.33 o 
   2  -4   4     7404.88     7334.16    140.63 o 
   4  -4   4      680.07      726.93     20.66 o 
   5  -4   4        0.97        2.35      4.58 o 
   6  -4   4      273.22      235.37     15.14 o 
   7  -4   4       31.10       34.65      9.14 o 
   8  -4   4     2162.85     2178.65     54.26 o 
  -7  -3   4       12.34       21.15      8.62 o 
  -6  -3   4     1992.88     2114.60     51.21 o 
  -5  -3   4     1185.24     1207.78     34.00 o 
  -4  -3   4      511.39      581.82     17.80 o 
  -3  -3   4      642.14      595.62     22.45 o 
  -2  -3   4     3456.25     2929.02     80.39 o 
  -1  -3   4       14.90       31.84      5.22 o 
   0  -3   4     8722.68     8753.65    227.60 o 
   1  -3   4      870.65      833.77     18.51 o 
   2  -3   4     1500.36     1477.93     54.55 o 
   3  -3   4      272.34      243.64      8.17 o 
   4  -3   4     6770.68     6709.04    123.01 o 
   5  -3   4      420.32      412.96     12.34 o 
   6  -3   4     1544.01     1538.46     37.83 o 
   7  -3   4       36.89       37.49      8.67 o 
   8  -3   4      575.14      525.15     31.84 o 
  -7  -2   4      679.55      693.09     25.40 o 
  -6  -2   4      444.62      522.54     31.32 o 
  -5  -2   4     1132.19     1137.79     29.75 o 
  -4  -2   4     7204.34     7272.67    140.90 o 
  -3  -2   4      457.21      444.84     16.97 o 
  -2  -2   4     1080.89     1250.74     37.58 o 
  -1  -2   4    13197.91    14101.68    361.76 o 
   0  -2   4     6139.73     5874.35    151.38 o 
   1  -2   4     2902.12     2879.81     83.00 o 
   2  -2   4     6627.08     6407.36    121.98 o 
   3  -2   4      112.58       90.56      6.59 o 
   4  -2   4        9.50        9.68      6.58 o 
   5  -2   4     1513.28     1477.68     34.69 o 
   6  -2   4     2605.89     2511.70     55.92 o 
   7  -2   4       31.90       33.41      8.30 o 
   8  -2   4     1085.42     1023.15     45.42 o 
  -7  -1   4      243.17      254.74     23.49 o 
  -6  -1   4      564.37      529.32     30.28 o 
  -5  -1   4      343.29      377.94     24.01 o 
  -4  -1   4      531.21      511.80     21.14 o 
  -3  -1   4     4871.12     4787.81     93.92 o 
  -2  -1   4    13458.33    14002.94    353.66 o 
  -1  -1   4      565.78      701.59     22.97 o 
   0  -1   4     1680.69     1610.12     33.02 o 
   1  -1   4     6884.76     6943.06    131.02 o 
   2  -1   4     2928.19     3047.52     85.09 o 
   3  -1   4     4366.29     4317.80     85.45 o 
   4  -1   4     9034.92     9204.75    178.83 o 
   5  -1   4        5.77        0.52      4.80 o 
   6  -1   4        4.04       10.34      9.92 o 
   7  -1   4     1711.64     1686.68     41.50 o 
   8  -1   4      316.81      321.04     24.01 o 
  -7   0   4     2697.29     2849.67     97.09 o 
  -6   0   4     1496.74     1542.55     58.99 o 
  -5   0   4     1080.20     1080.57     43.85 o 
  -4   0   4      232.17      235.60     12.53 o 
  -3   0   4      868.24      883.43     22.97 o 
  -2   0   4       36.57       47.64      4.03 o 
  -1   0   4    11014.39    10511.72    197.85 o 
   0   0   4     4714.65     4522.72     86.72 o 
   1   0   4     1983.08     1994.09     56.90 o 
   2   0   4      143.96      139.90      8.35 o 
   3   0   4     3259.54     3428.96    165.74 o 
   4   0   4      485.80      556.51     15.24 o 
   5   0   4     6897.27     6740.35    133.44 o 
   6   0   4     2472.17     2372.67     52.21 o 
   7   0   4      501.56      477.12     26.62 o 
   8   0   4        5.86        0.52     11.48 o 
  -7   1   4      585.45      569.52     33.93 o 
  -6   1   4      286.11      337.22     25.58 o 
  -5   1   4      392.23      405.08     25.58 o 
  -4   1   4      110.84      126.85     13.05 o 
  -3   1   4     5710.22     5905.90    113.54 o 
  -2   1   4     2439.58     2519.49     50.61 o 
  -1   1   4      683.79      632.96     15.82 o 
   0   1   4     1224.37     1182.19     27.03 o 
   1   1   4    10218.46     9953.76    267.79 o 
   2   1   4      143.33      159.21      9.40 o 
   3   1   4     7031.13     7270.82    140.63 o 
   4   1   4      228.02      252.36     20.36 o 
   5   1   4      721.77      732.05     19.54 o 
   6   1   4       19.26       18.11      6.79 o 
   7   1   4     2774.71     2760.93     88.22 o 
   8   1   4      150.17      164.43     18.79 o 
  -7   2   4     2220.86     2331.31     84.04 o 
  -6   2   4      411.98      354.45     26.62 o 
  -5   2   4      913.75      907.78     38.63 o 
  -4   2   4     7782.86     7875.10    224.99 o 
  -3   2   4     4319.12     4609.00     91.35 o 
  -2   2   4      676.16      617.11     15.03 o 
  -1   2   4    13974.14    14004.10    348.97 o 
   0   2   4     1189.32     1011.78    137.55 o 
   1   2   4       89.24      123.24      5.12 o 
   2   2   4     2650.73     2487.92     71.52 o 
   3   2   4     8253.82     8768.20    209.85 o 
   4   2   4     1138.27     1093.74     24.75 o 
   5   2   4     4787.93     4722.30     94.65 o 
   6   2   4       16.59       13.05      8.35 o 
   7   2   4       28.59       19.84      9.92 o 
   8   2   4      831.19      880.12     40.20 o 
  -7   3   4       31.63       26.62     14.62 o 
  -6   3   4     1473.68     1489.83     57.94 o 
  -5   3   4     4801.79     4592.15    139.90 o 
  -4   3   4       25.48       30.28      9.40 o 
  -3   3   4     1971.79     2126.16     67.86 o 
  -2   3   4     1473.92     1423.71     29.94 o 
  -1   3   4        2.20       28.71      5.74 o 
   0   3   4     7372.82     6716.75    185.31 o 
   1   3   4    10844.03    11090.28    213.16 o 
   2   3   4       11.14        1.04      4.18 o 
   3   3   4        5.99        9.40      5.22 o 
   4   3   4     5296.99     5310.35    181.66 o 
   5   3   4     2025.45     2093.17     44.87 o 
   6   3   4     1529.38     1506.53     53.25 o 
   7   3   4     2032.15     1871.94     65.25 o 
   8   3   4        2.67       -3.13     11.48 o 
  -7   4   4      108.02      102.31     18.79 o 
  -6   4   4        2.05        4.70     11.48 o 
  -5   4   4       15.01       19.84     10.96 o 
  -4   4   4     3107.78     3166.54     99.18 o 
  -3   4   4     2413.60     2506.71     78.82 o 
  -2   4   4     1708.09     1577.55     72.04 o 
  -1   4   4     2058.59     2216.47     66.82 o 
   0   4   4     4840.68     5067.19    143.55 o 
   1   4   4       17.40       25.80      4.96 o 
   2   4   4     8829.14     8441.49    231.25 o 
   3   4   4     3465.84     3365.42     97.62 o 
   4   4   4       36.03       25.77      2.46 o 
   5   4   4      171.45      184.79     15.14 o 
   6   4   4     1808.05     1919.44     65.25 o 
   7   4   4      189.92      178.01     17.23 o 
   8   4   4     2489.06     2636.69     89.26 o 
  -6   5   4     1719.97     1651.13     63.16 o 
  -5   5   4      306.00      274.58     21.92 o 
  -4   5   4      449.55      464.07     25.58 o 
  -3   5   4      577.07      554.90     26.10 o 
  -2   5   4     5219.59     5234.08    100.74 o 
  -1   5   4       94.15       88.22      8.87 o 
   0   5   4     4757.48     4654.80    133.64 o 
   1   5   4     1243.83     1270.93     28.91 o 
   2   5   4     1002.47      978.25     35.50 o 
   3   5   4     2466.92     2423.71     73.60 o 
   4   5   4     9887.00    10075.39    276.67 o 
   5   5   4       64.86       56.38      9.92 o 
   6   5   4     1286.96     1327.48     49.59 o 
   7   5   4      325.29      333.04     24.53 o 
   8   5   4       37.35       44.89     15.14 o 
  -6   6   4      601.20      654.08     37.06 o 
  -5   6   4      771.45      681.75     34.45 o 
  -4   6   4     3456.66     3404.05    106.49 o 
  -3   6   4      334.27      289.20     19.31 o 
  -2   6   4       58.66       68.38      9.92 o 
  -1   6   4     2446.70     2451.90     74.65 o 
   0   6   4     4983.50     4854.41    176.44 o 
   1   6   4      331.81      361.45     11.77 o 
   2   6   4     8601.22     8809.50    244.30 o 
   3   6   4      897.52      901.00     34.45 o 
   4   6   4      268.67      266.23     17.23 o 
   5   6   4     1549.24     1485.13     52.72 o 
   6   6   4     1589.25     1620.33     57.94 o 
   7   6   4      371.64      381.07     26.10 o 
   8   6   4      448.07      498.52     31.32 o 
  -6   7   4      326.48      344.01     28.19 o 
  -5   7   4      248.53      219.77     20.88 o 
  -4   7   4      903.36      763.71     35.50 o 
  -3   7   4     2460.04     2447.72     79.35 o 
  -2   7   4     5364.12     5354.82    155.56 o 
  -1   7   4        5.83       -2.09      6.79 o 
   0   7   4      255.60      255.87     26.10 o 
   1   7   4     3031.73     3187.63     66.70 o 
   2   7   4     1416.69     1458.51     51.68 o 
   3   7   4     3126.97     3013.06     92.40 o 
   4   7   4     4653.59     4427.20    130.50 o 
   5   7   4       64.12       51.68     10.96 o 
   6   7   4       82.85       85.61     13.57 o 
   7   7   4     4859.18     4828.10    146.69 o 
   8   7   4      993.07     1026.80     48.03 o 
  -5   8   4      517.57      533.50     32.89 o 
  -4   8   4      262.25      273.01     21.92 o 
  -3   8   4       13.76        2.09     10.44 o 
  -2   8   4      285.33      263.09     18.27 o 
  -1   8   4     9790.96     9436.96    264.66 o 
   0   8   4     1449.14     1374.38     33.65 o 
   1   8   4      103.54      151.50     16.44 o 
   2   8   4      995.72     1075.87     42.81 o 
   3   8   4     1255.06     1287.29     48.03 o 
   4   8   4        6.78       -5.22      8.35 o 
   5   8   4     3556.85     3394.13    105.45 o 
   6   8   4     1336.55     1275.80     50.64 o 
   7   8   4      310.57      305.38     24.53 o 
   8   8   4      232.30      240.13     24.53 o 
  -5   9   4     1424.29     1383.34     57.42 o 
  -4   9   4        4.21        8.35     12.53 o 
  -3   9   4     2084.69     2073.44     71.52 o 
  -2   9   4      404.72      334.09     21.40 o 
  -1   9   4      611.66      629.03     28.71 o 
   0   9   4       25.25       39.67      8.87 o 
   1   9   4     6274.87     6095.03    123.61 o 
   2   9   4        7.34       21.40      9.92 o 
   3   9   4     1643.06     1653.22     60.55 o 
   4   9   4     1023.90      887.95     38.63 o 
   5   9   4      101.11      133.64     16.70 o 
   6   9   4      216.30      221.33     20.88 o 
   7   9   4     3094.25     3182.20    105.45 o 
  -4  10   4      221.88      185.84     21.40 o 
  -3  10   4      767.77      688.01     34.45 o 
  -2  10   4      413.10      374.28     23.49 o 
  -1  10   4     4839.12     5115.73    150.86 o 
   0  10   4      141.87      132.59     13.05 o 
   1  10   4       36.25       33.85      7.14 o 
   2  10   4     2388.42     2287.99     78.30 o 
   3  10   4     3001.25     2922.75     96.05 o 
   4  10   4      423.15      386.29     26.62 o 
   5  10   4      859.82      988.17     44.37 o 
   6  10   4       72.46       60.55     14.62 o 
   7  10   4       41.05       48.03     15.14 o 
  -4  11   4        2.54        3.13     14.62 o 
  -3  11   4       75.45       83.00     17.23 o 
  -2  11   4      541.71      585.70     30.80 o 
  -1  11   4      236.25      242.21     20.36 o 
   0  11   4     1213.21     1153.65     43.85 o 
   1  11   4     4398.12     4384.43     93.33 o 
   2  11   4       27.66       16.70     10.96 o 
   3  11   4      218.42      206.72     20.36 o 
   4  11   4     2039.03     2024.37     74.65 o 
   5  11   4     1189.81     1168.27     50.64 o 
   6  11   4     1130.38     1018.45     47.50 o 
   7  11   4     1145.97     1194.89     55.33 o 
  -3  12   4      671.72      658.78     36.54 o 
  -2  12   4      414.52      426.49     29.23 o 
  -1  12   4      415.91      444.23     27.67 o 
   0  12   4      377.96      377.94     23.49 o 
   2  12   4     3989.08     3915.10    124.76 o 
   3  12   4     1862.29     1819.74     68.91 o 
   4  12   4      208.05      207.76     22.97 o 
   5  12   4       75.27       66.82     16.18 o 
   6  12   4      512.72      564.82     37.06 o 
  -2  13   4     1303.40     1254.92     53.25 o 
  -1  13   4       31.89       29.75     14.62 o 
   0  13   4      933.58      978.25     41.76 o 
   2  13   4       68.04       94.48     17.75 o 
   3  13   4      563.81      572.65     34.97 o 
   4  13   4     2696.52     2697.24     95.01 o 
   5  13   4      373.63      361.23     31.32 o 
  -1  14   4      780.76      777.28     40.20 o 
   2  14   4     2671.66     2924.32    100.75 o 
   3  14   4      214.54      179.05     23.49 o 
   4  14   4       77.54      103.36     19.84 o 
  -2 -14   5     1858.43     1903.78     67.34 o 
  -1 -14   5      412.22      452.06     28.71 o 
   0 -14   5      288.33      289.72     22.45 o 
   1 -14   5       67.69       63.69     14.62 o 
  -3 -13   5       45.16       62.12     14.09 o 
  -2 -13   5       19.96       17.23     11.48 o 
  -1 -13   5      891.57      868.63     38.63 o 
   0 -13   5     3252.06     3382.65    102.31 o 
   1 -13   5       46.74       54.81     13.57 o 
  -4 -12   5     1541.10     1667.83     61.08 o 
  -3 -12   5      244.59      254.22     21.40 o 
  -2 -12   5     1051.79     1126.51     44.89 o 
  -1 -12   5       41.40       45.42     11.48 o 
   0 -12   5       50.20       49.59     12.01 o 
   1 -12   5     1879.10     1936.15     63.16 o 
   2 -12   5      682.33      731.86     32.36 o 
  -5 -11   5       73.53       75.17     16.18 o 
  -4 -11   5       16.31       29.23     12.01 o 
  -3 -11   5     1892.82     1891.26     64.21 o 
  -2 -11   5      195.15      173.31     16.18 o 
  -1 -11   5     1778.05     1791.55     59.51 o 
   0 -11   5      891.79      886.38     36.02 o 
   1 -11   5      119.25      145.12     14.62 o 
   2 -11   5        3.99       12.01      9.40 o 
  -5 -10   5     3598.53     3752.23    113.28 o 
  -4 -10   5      395.78      405.60     25.58 o 
  -3 -10   5      875.14      904.65     37.58 o 
  -2 -10   5        0.49       -1.04      8.35 o 
  -1 -10   5      520.94      518.36     26.10 o 
   0 -10   5      133.84      165.48     15.14 o 
   1 -10   5     4098.53     4164.62    117.45 o 
   2 -10   5      593.83      647.30     28.19 o 
   5 -10   5      662.30      729.78     40.20 o 
  -6  -9   5      310.07      307.34     18.44 o 
  -5  -9   5      138.67      153.99     17.23 o 
  -4  -9   5     1192.95     1118.68     42.81 o 
  -3  -9   5     3999.35     3952.17    114.32 o 
  -2  -9   5       39.47       45.42     10.44 o 
  -1  -9   5     1180.50     1224.12     42.81 o 
   0  -9   5       52.98       55.33      9.40 o 
   1  -9   5      252.43      269.88     17.75 o 
   2  -9   5     1191.15     1193.85     41.24 o 
   4  -9   5       60.09       70.47     16.70 o 
   5  -9   5      582.91      643.12     35.50 o 
   6  -9   5       56.31       45.94     19.31 o 
  -6  -8   5      362.59      386.35     19.30 o 
  -5  -8   5      757.77      797.64     34.45 o 
  -4  -8   5        7.74       13.57      8.87 o 
  -3  -8   5     1009.20      915.09     35.50 o 
  -2  -8   5     5213.04     5259.29    145.12 o 
  -1  -8   5     3096.50     3092.41     89.26 o 
   0  -8   5     1163.28     1117.63     39.15 o 
   1  -8   5     2520.26     2609.02     76.74 o 
   2  -8   5       89.32       88.22      9.92 o 
   3  -8   5       16.47        0.52      3.13 o 
   4  -8   5     2848.67     2903.44     94.48 o 
   5  -8   5     1888.12     1911.09     69.43 o 
   6  -8   5       59.96       57.15     11.04 o 
  -6  -7   5     1082.04     1113.43     32.97 o 
  -5  -7   5       62.30       73.63      9.75 o 
  -4  -7   5     2215.62     2255.62     69.95 o 
  -3  -7   5     1019.57      960.51     36.02 o 
  -2  -7   5       71.38       57.42      9.40 o 
  -1  -7   5      149.58      171.22     13.05 o 
   0  -7   5     5301.42     5280.69    143.55 o 
   1  -7   5     1498.64     1451.20     46.46 o 
   2  -7   5      371.43      347.14     17.75 o 
   3  -7   5     1875.57     1914.75     58.47 o 
   4  -7   5      297.33      318.08     14.30 o 
   5  -7   5       51.35       52.72     13.05 o 
   6  -7   5     1025.06     1066.01     31.11 o 
   7  -7   5      384.21      399.85     28.71 o 
  -7  -6   5      503.46      518.88     35.50 o 
  -6  -6   5      398.76      406.43     18.56 o 
  -5  -6   5       53.03       67.34      9.03 o 
  -4  -6   5     1080.60     1089.96     39.15 o 
  -3  -6   5      763.48      789.81     30.28 o 
  -2  -6   5     9859.03     9581.04    252.13 o 
  -1  -6   5     1755.10     1753.97     53.77 o 
   0  -6   5     1284.28     1266.41     41.24 o 
   1  -6   5       56.83       66.12      4.43 o 
   2  -6   5     1994.65     1977.39     59.51 o 
   3  -6   5      859.68      909.17     24.29 o 
   4  -6   5     4157.90     4265.26     86.72 o 
   5  -6   5      241.28      226.71     13.15 o 
   6  -6   5      417.18      421.20     18.28 o 
   7  -6   5      100.57      110.93     12.63 o 
  -7  -5   5      355.64      358.10     29.75 o 
  -6  -5   5     1676.95     1810.39     44.95 o 
  -5  -5   5       41.11       26.28      9.66 o 
  -4  -5   5     2011.02     1997.22     61.08 o 
  -3  -5   5        5.47        7.05      3.86 o 
  -2  -5   5      180.91      180.94      6.64 o 
  -1  -5   5     3661.51     3811.22    105.45 o 
   0  -5   5    12033.62    11485.35    299.11 o 
   1  -5   5      291.84      269.25     12.27 o 
   2  -5   5     1235.67     1244.20     27.78 o 
   3  -5   5       11.44       15.18      3.91 o 
   4  -5   5      824.06      825.59     18.64 o 
   5  -5   5     1320.53     1359.52     27.40 o 
   6  -5   5     5010.94     5097.81    106.47 o 
   7  -5   5       17.29       15.40      8.86 o 
  -7  -4   5        5.49      -12.53     15.14 o 
  -6  -4   5      311.05      310.08     27.14 o 
  -5  -4   5     2381.35     2431.07     44.26 o 
  -4  -4   5     3734.17     3697.61     62.35 o 
  -3  -4   5     1258.64     1190.43     26.92 o 
  -2  -4   5     3224.02     3159.03     61.82 o 
  -1  -4   5       38.83       48.55      6.79 o 
   0  -4   5      504.28      465.11     19.84 o 
   1  -4   5     5948.83     5788.38    110.00 o 
   2  -4   5     6111.52     6032.43    115.35 o 
   3  -4   5      389.26      374.40     10.59 o 
   4  -4   5     1275.26     1219.94     29.52 o 
   5  -4   5      146.11      140.76      7.97 o 
   6  -4   5      249.39      241.86     16.44 o 
   7  -4   5      757.70      779.59     25.65 o 
   8  -4   5     1191.87     1262.23     52.72 o 
  -7  -3   5     1560.77     1550.90     64.21 o 
  -6  -3   5     1042.85     1068.55     32.11 o 
  -5  -3   5        5.97        7.80      5.99 o 
  -4  -3   5       73.90       71.53      7.34 o 
  -3  -3   5     2313.25     2375.23     51.21 o 
  -2  -3   5      824.07      897.34     30.28 o 
  -1  -3   5     8050.48     8414.86    220.29 o 
   0  -3   5     4867.05     4594.76    124.24 o 
   1  -3   5      932.83      949.32     21.40 o 
   2  -3   5        8.04       12.39      3.63 o 
   3  -3   5     4158.69     4075.30     77.65 o 
   4  -3   5     1022.24      977.22     20.55 o 
   5  -3   5      784.31      790.21     18.65 o 
   6  -3   5     1131.75     1086.83     29.34 o 
   7  -3   5      258.74      259.29     14.88 o 
   8  -3   5       39.89       29.23     13.57 o 
  -7  -2   5      322.64      313.82     18.79 o 
  -6  -2   5      460.21      470.86     30.28 o 
  -5  -2   5     4821.66     4949.21    151.91 o 
  -4  -2   5     1340.08     1379.74     42.54 o 
  -3  -2   5     1394.57     1388.82     32.32 o 
  -2  -2   5       29.02       27.14      5.74 o 
  -1  -2   5     2069.49     2057.78     59.51 o 
   0  -2   5        5.48       11.01      6.00 o 
   1  -2   5    10788.85    10147.43    332.00 o 
   2  -2   5      212.41      153.11      7.34 o 
   3  -2   5      636.98      608.01     20.15 o 
   4  -2   5      651.94      673.07     21.33 o 
   5  -2   5     1313.27     1279.18     31.00 o 
   6  -2   5        1.35        3.83      5.38 o 
   7  -2   5     1691.13     1674.61     41.51 o 
   8  -2   5      345.58      364.89     26.10 o 
  -7  -1   5     1489.94     1483.04     62.12 o 
  -6  -1   5       37.23       32.89     14.09 o 
  -5  -1   5      482.09      424.40     27.14 o 
  -4  -1   5     2085.95     2161.46     47.00 o 
  -3  -1   5     6664.28     6517.20    126.51 o 
  -2  -1   5      614.81      693.62     36.54 o 
  -1  -1   5     3041.43     3100.24     85.61 o 
   0  -1   5       23.65       33.22      3.86 o 
   1  -1   5      483.50      462.26     12.79 o 
   2  -1   5     4364.49     4430.38     86.37 o 
   3  -1   5    50922.63    52201.37   1406.31 o 
   4  -1   5      134.06      113.89      8.35 o 
   5  -1   5      196.33      209.99     22.71 o 
   6  -1   5      401.92      397.72     15.08 o 
   7  -1   5      395.17      348.18     22.97 o 
   8  -1   5      601.04      579.96     32.36 o 
  -7   0   5      163.76      210.37     23.49 o 
  -6   0   5      836.59      873.33     41.76 o 
  -5   0   5     3388.61     3468.78    110.67 o 
  -4   0   5      137.63      143.08     10.44 o 
  -3   0   5       37.82       36.14      4.90 o 
  -2   0   5     5522.25     5678.42    144.08 o 
  -1   0   5     5617.80     5496.90    106.65 o 
   0   0   5     1016.83      999.05     23.05 o 
   1   0   5     2526.24     2416.80     49.09 o 
   2   0   5        2.97        6.79      3.65 o 
   3   0   5      242.02      221.86     13.05 o 
   4   0   5      229.59      321.04     14.09 o 
   5   0   5     3871.82     3747.58     76.75 o 
   6   0   5      736.40      761.30     21.85 o 
   7   0   5      398.44      376.89     24.01 o 
   8   0   5       97.42       95.01     16.70 o 
  -7   1   5       18.57       17.23     15.14 o 
  -6   1   5     1030.82     1066.47     48.03 o 
  -5   1   5     1247.67     1189.15     48.55 o 
  -4   1   5     1854.53     1813.48     63.16 o 
  -3   1   5     4972.64     5049.02     98.61 o 
  -2   1   5      349.04      342.17     12.79 o 
  -1   1   5        8.77       15.71      5.74 o 
   0   1   5     7181.47     7203.30    131.41 o 
   1   1   5      307.07      284.50     13.57 o 
   2   1   5     4828.42     4637.57    128.42 o 
   3   1   5     5611.58     5623.13    156.08 o 
   4   1   5      612.79      621.22     16.27 o 
   5   1   5        6.47        4.76      4.52 o 
   6   1   5     4318.39     4372.91    128.94 o 
   7   1   5     1180.80     1184.97     46.98 o 
   8   1   5      795.30      790.33     38.63 o 
  -7   2   5      336.57      336.70     29.23 o 
  -6   2   5      751.35      779.89     39.67 o 
  -5   2   5       37.57       39.67     13.05 o 
  -4   2   5      821.51      913.00     39.15 o 
  -3   2   5     1341.58     1290.52     28.47 o 
  -2   2   5    10903.62    10967.93    207.29 o 
  -1   2   5     1447.82     1364.89     30.37 o 
   0   2   5     1085.82     1148.89     61.08 o 
   1   2   5      570.46      623.78     16.44 o 
   2   2   5     3656.17     3505.84     99.70 o 
   3   2   5      452.04      502.70     20.88 o 
   4   2   5     5950.38     6038.02    118.47 o 
   5   2   5     1594.59     1557.69     52.72 o 
   6   2   5      412.60      439.54     24.53 o 
   7   2   5       74.24       77.26     13.05 o 
   8   2   5      715.01      690.62     34.97 o 
  -7   3   5      495.32      487.56     33.41 o 
  -6   3   5     2107.66     2121.46     77.78 o 
  -5   3   5      107.13       91.87     14.62 o 
  -4   3   5     3167.61     3226.57    101.79 o 
  -3   3   5      451.71      516.27     26.10 o 
  -2   3   5      733.71      635.56     16.55 o 
  -1   3   5     2289.13     2245.82     46.40 o 
   0   3   5    25215.29    25254.50    676.01 o 
   1   3   5      132.74      127.20      6.37 o 
   2   3   5     1801.45     1799.01     79.87 o 
   3   3   5      577.33      615.98     24.53 o 
   4   3   5     1139.87     1248.13     43.33 o 
   5   3   5     1009.56     1062.82     39.67 o 
   6   3   5     6602.65     6570.06    187.92 o 
   7   3   5      197.17      210.89     19.31 o 
   8   3   5      142.74      144.08     17.75 o 
  -6   4   5        9.78      -12.01     12.53 o 
  -5   4   5     1241.00     1261.19     51.16 o 
  -4   4   5     1277.88     1282.59     49.07 o 
  -3   4   5      717.66      693.23     30.80 o 
  -2   4   5     3727.89     3671.94    102.58 o 
  -1   4   5       30.17       30.28      7.31 o 
   1   4   5     4399.85     4403.06     88.18 o 
   2   4   5     8111.09     7782.33    151.33 o 
   3   4   5      174.98      124.76     11.48 o 
   4   4   5     1120.14     1097.27     39.67 o 
   5   4   5       35.06       30.28      8.87 o 
   6   4   5      389.36      382.11     22.97 o 
   7   4   5     2147.10     2206.03     75.69 o 
   8   4   5     2745.66     2687.85     90.83 o 
  -6   5   5      999.95      976.69     46.46 o 
  -5   5   5      405.07      360.19     25.06 o 
  -4   5   5        3.24       12.53      9.92 o 
  -3   5   5     2598.01     2696.20     85.61 o 
  -2   5   5      525.35      510.53     24.01 o 
  -1   5   5     3259.90     3264.15     96.57 o 
   0   5   5     4077.32     3998.62    117.45 o 
   1   5   5      102.53      110.34     16.18 o 
   2   5   5      133.92      182.55     14.62 o 
   3   5   5     7713.41     7416.25    206.72 o 
   4   5   5      134.37      194.19     15.66 o 
   5   5   5     2368.36     2254.58     72.56 o 
   6   5   5     1775.00     1786.33     62.64 o 
   7   5   5       21.00       22.45     12.01 o 
   8   5   5        4.72       -5.74     12.01 o 
  -6   6   5      216.26      272.49     25.58 o 
  -5   6   5     2596.67     2588.14     88.22 o 
  -4   6   5      547.50      529.84     28.71 o 
  -3   6   5      469.93      539.76     27.67 o 
  -2   6   5       62.17       66.30     10.44 o 
  -1   6   5     2040.10     2032.20     64.21 o 
   1   6   5     8783.04     8942.17    175.13 o 
   2   6   5     3744.76     3865.57     80.65 o 
   3   6   5      660.68      581.52     26.62 o 
   4   6   5      259.13      269.88     17.75 o 
   5   6   5     5209.23     5272.34    153.47 o 
   6   6   5       12.36        3.65      9.40 o 
   7   6   5     1351.20     1375.51     54.29 o 
   8   6   5      808.97      842.01     41.76 o 
  -5   7   5      349.49      302.25     25.06 o 
  -4   7   5     1652.57     1579.61     60.03 o 
  -3   7   5     5487.95     5453.48    161.82 o 
  -2   7   5       10.18       17.23      8.87 o 
  -1   7   5     1708.37     1773.28     57.94 o 
   0   7   5       17.32        6.81      8.61 o 
   1   7   5      588.56      605.19     26.88 o 
   2   7   5     1867.98     1777.03     39.82 o 
   3   7   5    10225.50    10163.61    282.41 o 
   4   7   5      158.85      161.82     15.14 o 
   5   7   5      897.00      892.12     37.58 o 
   6   7   5      233.20      216.64     19.31 o 
   7   7   5      131.28      126.85     17.23 o 
   8   7   5      911.67      947.98     45.94 o 
  -5   8   5     1135.27     1179.75     52.72 o 
  -4   8   5       32.74       12.53     13.57 o 
  -3   8   5       59.37       74.65     14.09 o 
  -2   8   5     2941.77     2953.03     92.92 o 
  -1   8   5     2977.87     3137.82     95.53 o 
   0   8   5        4.23       12.01      7.57 o 
   1   8   5     2209.26     2162.63     48.52 o 
   2   8   5      687.03      612.51     18.14 o 
   3   8   5      111.90      107.53     14.09 o 
   4   8   5     2686.66     2590.23     84.04 o 
   5   8   5     5463.62     5359.51    158.69 o 
   6   8   5      161.64      144.08     17.23 o 
   7   8   5      390.73      350.27     26.62 o 
   8   8   5      429.17      473.47     32.89 o 
  -5   9   5       93.30       97.62     18.79 o 
  -4   9   5     1331.47     1304.51     54.29 o 
  -3   9   5     1785.20     1658.44     61.08 o 
  -2   9   5      308.51      273.01     21.40 o 
  -1   9   5      154.16      186.36     16.70 o 
   0   9   5     5051.24     4782.69    138.86 o 
   1   9   5      554.18      525.59     25.58 o 
   2   9   5     3183.67     3339.32    105.97 o 
   3   9   5     1487.79     1522.19     57.94 o 
   4   9   5       16.34       29.75     11.48 o 
   5   9   5       69.48       67.34     13.57 o 
   6   9   5     1748.47     1661.57     63.16 o 
   7   9   5      609.92      647.30     36.02 o 
  -4  10   5      163.70      196.28     21.40 o 
  -3  10   5       92.75      123.20     17.75 o 
  -2  10   5     3218.60     3182.20    101.27 o 
  -1  10   5     1617.55     1640.69     57.42 o 
   0  10   5      595.44      596.14     27.14 o 
   1  10   5        8.94        3.50      5.99 o 
   2  10   5     4539.11     4868.82    148.25 o 
   3  10   5       23.79       25.06     12.53 o 
   4  10   5     1264.38     1419.36     56.38 o 
   5  10   5     1502.68     1431.36     57.42 o 
   6  10   5      127.89      158.17     20.88 o 
   7  10   5      223.39      212.46     24.53 o 
  -3  11   5       80.09       88.74     16.70 o 
  -2  11   5      135.51      114.84     17.23 o 
  -1  11   5      897.71      972.51     41.24 o 
   0  11   5     4575.27     4659.50    138.33 o 
   1  11   5      474.01      473.99     29.23 o 
   2  11   5     1406.93     1429.27     57.42 o 
   3  11   5       84.75       55.33     14.09 o 
   4  11   5      282.93      345.05     28.19 o 
   5  11   5     1558.54     1473.12     60.03 o 
   6  11   5     2641.56     2521.85     89.79 o 
   7  11   5      229.23      241.17     26.62 o 
  -3  12   5      177.65      192.62     22.97 o 
  -2  12   5      740.32      769.97     38.11 o 
  -1  12   5       36.57       25.58     13.57 o 
   0  12   5       27.59       48.03     13.05 o 
   2  12   5     3564.47     3840.45    123.72 o 
   3  12   5       86.21       57.94     16.70 o 
   4  12   5      652.62      658.78     38.63 o 
   5  12   5       20.52       21.92     14.62 o 
   6  12   5       73.70       94.48     19.31 o 
  -2  13   5       69.91       58.47     17.75 o 
  -1  13   5     1110.77     1175.05     49.59 o 
   2  13   5        5.22        7.83     13.05 o 
   3  13   5     1468.99     1449.63     60.55 o 
   4  13   5      535.07      587.79     37.58 o 
   5  13   5      921.51      919.79     49.07 o 
   2  14   5      938.01      893.69     45.94 o 
   3  14   5      397.54      463.55     34.45 o 
   4  14   5        3.62       10.44     16.18 o 
  -2 -13   6      131.56      116.93     16.70 o 
  -1 -13   6     1678.78     1723.69     61.60 o 
   0 -13   6      223.34      237.52     20.88 o 
   1 -13   6     1640.27     1730.48     61.08 o 
  -4 -12   6       53.28       51.16     15.66 o 
  -3 -12   6     2328.09     2336.53     78.30 o 
  -2 -12   6      226.63      210.89     19.84 o 
  -1 -12   6       72.59       73.08     14.62 o 
   0 -12   6      525.80      551.25     28.71 o 
   1 -12   6      701.19      745.44     33.93 o 
   2 -12   6       12.94        0.00      9.92 o 
  -4 -11   6      158.47      161.82     18.79 o 
  -3 -11   6      219.47      253.70     21.92 o 
  -2 -11   6     1969.84     1957.55     66.30 o 
  -1 -11   6     2851.93     2769.80     86.13 o 
   0 -11   6        4.95        3.65      8.87 o 
   1 -11   6       17.22       18.79     10.44 o 
   2 -11   6     1319.04     1261.19     45.94 o 
  -5 -10   6      451.13      404.56     27.14 o 
  -4 -10   6      165.45      199.93     19.84 o 
  -3 -10   6      339.42      352.88     24.01 o 
  -2 -10   6      476.34      502.18     26.62 o 
  -1 -10   6      125.83      119.54     14.09 o 
   0 -10   6     2760.11     2653.92     81.43 o 
   1 -10   6     1021.55     1052.38     40.20 o 
   2 -10   6      378.04      405.08     22.97 o 
   3 -10   6      371.00      390.47     22.45 o 
  -5  -9   6        6.04       17.23     12.53 o 
  -4  -9   6     2694.00     2793.30     87.18 o 
  -3  -9   6        3.22        1.57      8.87 o 
  -2  -9   6     4114.60     3923.98    113.80 o 
  -1  -9   6     3823.18     3791.39    109.62 o 
   0  -9   6      401.49      370.63     21.40 o 
   1  -9   6     1061.57     1060.73     39.67 o 
   2  -9   6     4027.75     4175.59    118.50 o 
   3  -9   6      157.67      183.75     15.14 o 
   6  -9   6      298.84      331.48     30.28 o 
  -6  -8   6     1544.82     1616.83     44.15 o 
  -5  -8   6      117.06      109.57     11.52 o 
  -4  -8   6      245.24      241.17     18.79 o 
  -3  -8   6      499.11      461.98     24.53 o 
  -2  -8   6     1072.31     1087.35     40.20 o 
  -1  -8   6       72.86       89.79     12.01 o 
   0  -8   6     1441.46     1413.61     48.03 o 
   1  -8   6      284.85      275.10     17.75 o 
   2  -8   6      807.72      830.52     32.36 o 
   3  -8   6     1188.14     1154.17     41.24 o 
   4  -8   6     2655.91     2859.59     84.57 o 
   5  -8   6       66.99       63.43     13.05 o 
   6  -8   6     1085.00     1099.20     32.75 o 
  -6  -7   6      177.27      178.34     14.54 o 
  -5  -7   6     1777.31     1844.59     77.52 o 
  -4  -7   6     4190.64     4034.12    116.41 o 
  -3  -7   6       35.69       54.29     10.44 o 
  -2  -7   6       63.64       67.86     10.44 o 
  -1  -7   6     1729.80     1678.27     54.29 o 
   0  -7   6      904.85      885.34     33.41 o 
   1  -7   6     2097.18     1977.39     61.60 o 
   2  -7   6     6998.81     7224.67    194.71 o 
   3  -7   6      108.98      136.82     12.01 o 
   4  -7   6      163.38      151.38     13.57 o 
   5  -7   6      870.57      830.38     25.12 o 
   6  -7   6      574.49      560.34     22.00 o 
   7  -7   6      231.03      242.93     16.72 o 
  -6  -6   6      521.06      543.10     22.06 o 
  -5  -6   6      332.02      315.22     16.81 o 
  -4  -6   6      115.39       90.83     12.01 o 
  -3  -6   6     4901.36     4964.35    137.81 o 
  -2  -6   6     2819.46     2875.25     84.04 o 
  -1  -6   6     1437.67     1531.59     50.11 o 
   0  -6   6      830.02      846.18     32.36 o 
   1  -6   6      378.27      398.30     20.36 o 
   2  -6   6       55.91       72.70      5.74 o 
   3  -6   6     2765.06     2698.86     70.99 o 
   4  -6   6     1842.15     1578.05    220.55 o 
   5  -6   6      472.65      463.29     17.46 o 
   6  -6   6      137.14      140.52     12.03 o 
   7  -6   6      793.51      739.33     25.97 o 
  -6  -5   6        0.71       -3.13     14.62 o 
  -5  -5   6     1752.21     1802.96     44.44 o 
  -4  -5   6     2341.99     2240.97     51.58 o 
  -3  -5   6      258.04      253.70     16.70 o 
  -2  -5   6      571.35      574.74     24.53 o 
  -1  -5   6     6271.35     6418.68    172.79 o 
   0  -5   6      320.52      330.43     18.27 o 
   1  -5   6     3615.55     3614.05     70.82 o 
   2  -5   6     1942.11     1909.08     40.69 o 
   3  -5   6      471.85      475.16     15.05 o 
   4  -5   6      391.66      395.86     12.26 o 
   5  -5   6     3801.44     3816.96     65.16 o 
   6  -5   6      393.57      366.61     16.77 o 
   7  -5   6      388.24      367.34     18.08 o 
  -7  -4   6      125.36      123.20     23.49 o 
  -6  -4   6      193.60      163.91     21.40 o 
  -5  -4   6     1409.89     1441.83     36.84 o 
  -4  -4   6      456.26      451.24     17.06 o 
  -3  -4   6     5477.27     5764.60    156.08 o 
  -2  -4   6     1442.23     1577.53     50.11 o 
  -1  -4   6      613.42      594.05     24.01 o 
   0  -4   6     2211.62     2108.41     63.16 o 
   1  -4   6     5098.34     4993.34     96.33 o 
   2  -4   6       26.21       37.67      4.43 o 
   3  -4   6     4547.11     4458.78     88.59 o 
   4  -4   6      190.68      172.97      8.04 o 
   5  -4   6      175.56      158.73     11.43 o 
   6  -4   6      671.21      646.80     21.59 o 
   7  -4   6     2864.90     2853.18     65.15 o 
   8  -4   6       93.11      112.23     17.23 o 
  -7  -3   6     1711.17     1662.09     69.43 o 
  -6  -3   6        6.42        9.40     14.09 o 
  -5  -3   6      236.78      270.16     13.89 o 
  -4  -3   6      327.14      356.02     14.80 o 
  -3  -3   6      533.89      541.53     17.43 o 
  -2  -3   6     2753.14     2710.30     77.78 o 
  -1  -3   6     7549.23     7352.56    195.23 o 
   0  -3   6     1748.15     1816.61     55.86 o 
   1  -3   6      324.97      312.68      9.94 o 
   2  -3   6      732.66      683.75     43.33 o 
   3  -3   6      944.64      896.36     23.26 o 
   4  -3   6      495.01      486.40     13.32 o 
   5  -3   6     2995.81     2943.90     51.83 o 
   6  -3   6       18.86       39.44      9.53 o 
   7  -3   6      235.06      222.38     19.84 o 
   8  -3   6      429.17      431.18     29.23 o 
  -7  -2   6       37.59       12.53     15.14 o 
  -6  -2   6     1832.72     1867.24     72.04 o 
  -5  -2   6     1313.44     1309.21     54.29 o 
  -4  -2   6     1379.01     1370.14     33.74 o 
  -3  -2   6     1019.65     1038.76     26.81 o 
  -2  -2   6      272.26      290.76     15.66 o 
  -1  -2   6      964.44     1047.16     34.97 o 
   0  -2   6    12828.76    11974.77    223.63 o 
   1  -2   6    14010.57    14264.67    266.25 o 
   2  -2   6      431.87      426.13     13.51 o 
   3  -2   6       20.72       37.24      5.50 o 
   4  -2   6     1756.19     1867.35     34.20 o 
   5  -2   6        2.18        3.17      4.70 o 
   6  -2   6     2036.56     1994.38     45.95 o 
   7  -2   6     1334.56     1287.29     49.59 o 
   8  -2   6       74.99       78.82     16.70 o 
  -7  -1   6      435.25      381.59     31.84 o 
  -6  -1   6      356.24      333.57     27.14 o 
  -5  -1   6        5.50        7.31     12.01 o 
  -4  -1   6     3161.33     3247.14     67.93 o 
  -3  -1   6        4.12        3.62      4.73 o 
  -2  -1   6     2825.52     2879.88     60.11 o 
  -1  -1   6     3402.44     3377.95     93.96 o 
   0  -1   6      132.82       92.76      6.02 o 
   1  -1   6       56.52       57.39      5.21 o 
   2  -1   6    11692.33    11838.93    222.16 o 
   3  -1   6       12.07       14.42      4.43 o 
   4  -1   6     4485.26     4514.90    128.42 o 
   5  -1   6      388.20      356.89     13.23 o 
   6  -1   6      139.24      142.16     12.27 o 
   7  -1   6      497.93      506.88     27.67 o 
   8  -1   6     1994.13     2005.05     72.04 o 
  -7   0   6       36.59       43.33     18.79 o 
  -6   0   6     2961.00     2981.74    102.84 o 
  -5   0   6      698.19      655.65     34.97 o 
  -4   0   6        5.41        2.61      9.92 o 
  -3   0   6     1186.74     1223.25     29.22 o 
  -2   0   6     4377.22     4456.45    175.92 o 
  -1   0   6      691.94      648.19     18.04 o 
   0   0   6     7771.65     7456.96    176.96 o 
   1   0   6     2506.03     2546.92     52.41 o 
   2   0   6      309.89      293.37     14.09 o 
   3   0   6      539.34      463.55     19.84 o 
   4   0   6     9639.92    10231.99    279.80 o 
   5   0   6        2.81       -0.85      4.38 o 
   6   0   6     2277.79     2351.15     75.69 o 
   7   0   6      186.38      176.44     17.75 o 
   8   0   6      222.69      205.67     20.88 o 
  -7   1   6      365.52      352.36     32.36 o 
  -6   1   6      387.44      371.67     28.71 o 
  -5   1   6      787.47      773.62     38.11 o 
  -4   1   6     5728.71     5699.35    170.18 o 
  -3   1   6     1690.07     1703.90     37.86 o 
  -2   1   6      568.75      577.06     20.10 o 
  -1   1   6     1229.04     1238.26     29.10 o 
   0   1   6      901.53      948.29     19.08 o 
   1   1   6     2261.42     2247.27     66.82 o 
   2   1   6    10256.81     9966.29    270.40 o 
   3   1   6        9.78        9.92      5.74 o 
   4   1   6      532.30      496.44     22.45 o 
   5   1   6      882.22      897.34     34.97 o 
   6   1   6     1264.41     1334.27     49.07 o 
   7   1   6     1225.07     1231.43     48.55 o 
   8   1   6      435.50      475.55     29.23 o 
  -6   2   6      852.94      802.86     41.76 o 
  -5   2   6       71.83       70.99     16.18 o 
  -4   2   6       17.74       18.79     11.48 o 
  -3   2   6     4904.12     5033.26    149.82 o 
  -2   2   6    10158.44    10029.20    190.90 o 
  -1   2   6     1270.72     1210.82     28.73 o 
   0   2   6       80.97      117.65      5.71 o 
   1   2   6      352.77      335.13     11.00 o 
   2   2   6       20.26       14.09      6.26 o 
   3   2   6     6435.25     6040.74    168.09 o 
   4   2   6     3754.78     3774.68    110.14 o 
   5   2   6      159.27      164.96     15.14 o 
   6   2   6      325.73      348.18     21.92 o 
   7   2   6      772.09      774.15     36.02 o 
   8   2   6      158.29      159.21     18.79 o 
  -6   3   6        5.43       16.18     14.09 o 
  -5   3   6     1773.88     1749.79     66.30 o 
  -4   3   6     2733.74     2784.42     91.87 o 
  -3   3   6       31.41       43.85     10.44 o 
  -2   3   6       59.95       55.69      5.60 o 
  -1   3   6     8299.73     8398.71    161.02 o 
   0   3   6       16.20       32.07     12.27 o 
   1   3   6    12824.45    13795.32    265.76 o 
   2   3   6     1199.47     1135.37     55.86 o 
   3   3   6      503.96      566.38     24.01 o 
   4   3   6      234.18      217.68     15.66 o 
   5   3   6     5977.61     6145.15    175.40 o 
   6   3   6     1628.27     1637.56     58.47 o 
   7   3   6      829.18      826.87     38.11 o 
   8   3   6        8.69       13.57     12.01 o 
  -6   4   6      280.39      315.82     27.67 o 
  -5   4   6     1226.54     1182.36     50.64 o 
  -4   4   6      861.64      870.20     39.67 o 
  -3   4   6     3077.43     3069.96     96.57 o 
  -2   4   6     1769.96     1836.00     39.68 o 
  -1   4   6      185.69      192.76      9.58 o 
   0   4   6      925.68      913.52     34.97 o 
   1   4   6     6899.40     7055.55    138.96 o 
   2   4   6       28.71       24.93      3.31 o 
   3   4   6     6443.30     6395.19    179.57 o 
   4   4   6      648.69      596.66     26.62 o 
   5   4   6       43.89       37.06      9.40 o 
   6   4   6     1242.92     1270.06     48.55 o 
   7   4   6     2388.45     2337.06     79.35 o 
   8   4   6       84.61       75.17     16.18 o 
  -6   5   6       41.16       38.63     17.23 o 
  -5   5   6      590.58      525.67     31.84 o 
  -4   5   6      559.55      586.22     32.36 o 
  -3   5   6      568.33      602.40     29.75 o 
  -2   5   6     1282.59     1335.83     48.03 o 
  -1   5   6     5837.17     5917.55    169.13 o 
   0   5   6       86.86       81.96     10.96 o 
   1   5   6      665.40      634.62     28.71 o 
   2   5   6     2752.99     2757.71     57.20 o 
   3   5   6     2227.25     2285.90     72.04 o 
   4   5   6     1094.13     1039.33     39.15 o 
   5   5   6     4245.22     4029.42    120.59 o 
   6   5   6       26.78       34.45     11.48 o 
   7   5   6       75.52       54.29     14.09 o 
   8   5   6      225.69      251.09     23.49 o 
  -5   6   6      896.36      939.10     44.89 o 
  -4   6   6      962.13      929.18     41.76 o 
  -3   6   6     1410.49     1302.95     50.11 o 
  -2   6   6      349.22      323.65     20.88 o 
  -1   6   6       24.72       41.76      8.35 o 
   0   6   6     5488.93     5632.53    162.87 o 
   1   6   6     4266.71     4369.57     89.42 o 
   2   6   6      750.32      669.09     32.89 o 
   3   6   6      545.31      478.69     24.53 o 
   4   6   6      891.79      887.95     36.54 o 
   5   6   6        1.28       10.44      8.87 o 
   6   6   6     2960.00     2784.42     90.31 o 
   7   6   6     1846.29     1680.88     63.16 o 
   8   6   6      620.61      613.37     35.50 o 
  -5   7   6        5.21        1.04     14.62 o 
  -4   7   6     2686.34     2762.50     93.44 o 
  -3   7   6      100.82      113.80     16.18 o 
  -2   7   6     1044.72     1212.64     45.42 o 
  -1   7   6     1322.18     1317.04     46.98 o 
   0   7   6       75.22       76.74     12.01 o 
   1   7   6      616.86      590.02     17.92 o 
   2   7   6     7765.96     7420.42    147.02 o 
   3   7   6     1248.90     1262.23     47.50 o 
   4   7   6     2091.87     2071.87     69.43 o 
   5   7   6      417.44      370.11     23.49 o 
   6   7   6      538.91      555.94     30.28 o 
   7   7   6      192.96      191.58     20.88 o 
   8   7   6     1078.08     1049.25     48.55 o 
  -5   8   6      225.50      217.68     24.01 o 
  -4   8   6      152.54      163.39     20.36 o 
  -3   8   6      411.05      361.76     25.58 o 
  -2   8   6     2213.27     2277.02     75.69 o 
  -1   8   6     1282.41     1305.03     47.50 o 
   0   8   6     6487.64     6356.04    184.79 o 
   1   8   6     4812.70     4616.75     95.50 o 
   2   8   6      350.67      276.15     20.88 o 
   3   8   6     1278.03     1172.96     46.98 o 
   4   8   6     3096.01     3035.51     96.57 o 
   5   8   6        2.82        9.40     10.44 o 
   6   8   6     2893.87     2708.21     90.31 o 
   7   8   6      168.79      168.61     19.84 o 
   8   8   6      197.07      190.01     22.45 o 
  -4   9   6     2080.96     2151.74     79.35 o 
  -3   9   6        4.41        4.70     12.01 o 
  -2   9   6      763.21      741.26     34.97 o 
  -1   9   6     1332.94     1300.86     48.03 o 
   0   9   6      688.47        2.61      3.13 o 
   1   9   6      564.11      576.59     19.19 o 
   2   9   6      709.71      684.36     34.45 o 
   3   9   6        8.16       10.96     11.48 o 
   4   9   6      172.31      136.77     16.70 o 
   5   9   6      797.80      814.34     38.63 o 
   6   9   6      756.30      842.01     41.24 o 
   7   9   6      356.17      333.04     27.14 o 
  -4  10   6        2.57       -0.52     15.14 o 
  -3  10   6     1087.55     1206.37     51.68 o 
  -2  10   6     1730.23     1708.55     62.64 o 
  -1  10   6      825.68      854.54     37.06 o 
   1  10   6      279.52      255.26     22.45 o 
   2  10   6       25.15       40.20     13.05 o 
   3  10   6     4774.02     4815.58    148.25 o 
   4  10   6     3335.84     3078.32    101.79 o 
   5  10   6      202.49      215.59     21.40 o 
   6  10   6      118.75      111.71     18.27 o 
   7  10   6      727.81      714.64     40.72 o 
  -3  11   6       62.02       91.35     18.79 o 
  -2  11   6      211.28      237.52     22.45 o 
  -1  11   6     3284.07     3212.47    102.31 o 
   1  11   6     1743.09     1756.58     66.82 o 
   2  11   6      439.15      527.76     31.84 o 
   3  11   6      107.15      128.94     19.31 o 
   4  11   6      299.28      294.42     26.62 o 
   5  11   6     2323.86     2307.82     84.04 o 
   6  11   6      590.62      636.33     38.11 o 
  -2  12   6     1059.41     1208.98     52.20 o 
  -1  12   6      175.84      190.01     20.36 o 
   2  12   6        1.81        0.00     12.53 o 
   3  12   6     2350.74     2416.92     87.70 o 
   4  12   6      637.66      593.01     36.54 o 
   5  12   6       42.46       49.59     17.75 o 
   6  12   6      678.02      671.31     40.72 o 
   2  13   6      394.63      394.64     31.84 o 
   3  13   6      642.87      786.15     43.33 o 
   4  13   6      665.41      720.90     42.81 o 
   5  13   6     1954.82     2103.19     83.00 o 
   2  14   6      489.50      558.55     37.06 o 
   3  14   6      199.34      240.13     27.14 o 
  -1 -13   7      406.58      431.71     28.19 o 
   0 -13   7     1174.60     1198.02     49.07 o 
   1 -13   7     1353.56     1313.39     51.16 o 
  -3 -12   7      793.69      787.20     38.63 o 
  -2 -12   7      125.05      103.36     17.23 o 
  -1 -12   7       10.44       13.57     11.48 o 
   0 -12   7      585.03      579.96     31.32 o 
   1 -12   7        8.32       10.96     12.01 o 
   2 -12   7     1261.19     1355.67     51.16 o 
  -4 -11   7      375.63      431.18     29.75 o 
  -3 -11   7      527.34      495.39     29.23 o 
  -2 -11   7     2315.20     2221.17     74.13 o 
  -1 -11   7       77.83       62.64     14.09 o 
   0 -11   7      747.31      728.21     33.93 o 
   1 -11   7       11.31       12.01      9.92 o 
   2 -11   7      293.08      335.13     22.97 o 
  -4 -10   7     2577.74     2680.02     87.18 o 
  -3 -10   7      146.44      181.66     18.79 o 
  -2 -10   7       10.78        3.65      9.92 o 
  -1 -10   7     1801.98     1771.19     60.55 o 
   0 -10   7     2260.12     2133.47     69.43 o 
   1 -10   7      327.04      337.74     22.45 o 
   2 -10   7      858.29      856.62     36.02 o 
   3 -10   7        3.17        1.57      9.92 o 
  -5  -9   7      313.42      298.59     24.01 o 
  -4  -9   7       33.88       43.33     13.57 o 
  -3  -9   7     1129.57     1137.47     45.42 o 
  -2  -9   7     2870.61     2888.82     89.26 o 
  -1  -9   7     1356.91     1321.74     48.03 o 
   0  -9   7      114.83      127.89     15.14 o 
   1  -9   7     2247.42     2214.90     70.47 o 
   2  -9   7      366.72      342.96     21.92 o 
   3  -9   7     1335.29     1508.10     52.72 o 
  -5  -8   7      309.68      367.63     21.66 o 
  -4  -8   7        8.12       10.44      9.92 o 
  -3  -8   7      560.48      583.09     29.23 o 
  -2  -8   7       15.28        8.35      8.87 o 
  -1  -8   7     1323.15     1298.25     46.46 o 
   0  -8   7     5873.06     5817.32    161.30 o 
   1  -8   7      629.06      601.88     27.67 o 
   2  -8   7        1.05       14.09      9.40 o 
   3  -8   7     1734.85     1731.00     57.94 o 
   4  -8   7        4.45       13.57      9.92 o 
  -6  -7   7      202.76      202.04     15.79 o 
  -5  -7   7     2849.25     2949.74     68.14 o 
  -4  -7   7        2.42       -2.09      8.87 o 
  -3  -7   7     1179.49     1196.46     44.89 o 
  -2  -7   7       10.09        9.92      8.35 o 
  -1  -7   7      276.29      290.76     18.79 o 
   0  -7   7     2298.32     2253.01     69.95 o 
   1  -7   7     4048.70     3905.18    112.23 o 
   2  -7   7      718.71      718.81     30.80 o 
   3  -7   7      985.37     1008.53     39.15 o 
   4  -7   7      364.14      389.94     23.49 o 
   5  -7   7      388.08      377.42     21.40 o 
   6  -7   7      173.10      156.08     16.70 o 
  -6  -6   7      263.61      286.59     27.67 o 
  -5  -6   7       41.86       66.02     10.51 o 
  -4  -6   7     2043.41     2040.03     65.77 o 
  -3  -6   7     3331.56     3333.58     98.14 o 
  -2  -6   7      436.58      386.81     21.40 o 
  -1  -6   7     2838.18     2859.07     85.09 o 
   0  -6   7       67.67       54.81      9.92 o 
   1  -6   7      108.08      105.45     12.53 o 
   2  -6   7     1822.33     1777.46     58.47 o 
   3  -6   7     4240.12     4184.26     83.77 o 
   4  -6   7       86.57       82.89      8.15 o 
   5  -6   7     1496.75     1457.98     50.11 o 
   6  -6   7      157.96      126.19     11.66 o 
   7  -6   7      388.24      352.16     18.36 o 
  -6  -5   7      753.08      857.15     45.42 o 
  -5  -5   7     2188.81     2183.80     52.40 o 
  -4  -5   7     1023.23      927.28     27.56 o 
  -3  -5   7      460.79      454.15     23.49 o 
  -2  -5   7     1862.09     1855.76     58.99 o 
  -1  -5   7      874.25      911.96     34.97 o 
   0  -5   7     3572.96     3480.27    100.23 o 
   1  -5   7     3123.93     3098.67     91.35 o 
   2  -5   7       33.66       40.54      4.97 o 
   3  -5   7       67.07       76.86     12.01 o 
   4  -5   7     2574.36     2505.31     54.40 o 
   5  -5   7      635.39      605.92     20.51 o 
   6  -5   7      678.60      677.43     22.85 o 
   7  -5   7     1255.95     1200.55     34.32 o 
  -6  -4   7      104.04       97.09     20.36 o 
  -5  -4   7       44.24       49.55      9.16 o 
  -4  -4   7     3296.49     3472.53     74.76 o 
  -3  -4   7     3367.86     3117.99     90.31 o 
  -2  -4   7      744.79      784.06     30.80 o 
  -1  -4   7      365.10      381.59     19.84 o 
   0  -4   7     1922.23     1868.81     58.99 o 
   1  -4   7      198.14      184.81      8.09 o 
   2  -4   7     5127.88     4924.94    181.66 o 
   3  -4   7     2336.39     2246.52     48.78 o 
   4  -4   7      363.79      380.52     15.14 o 
   5  -4   7        8.40       10.41      7.05 o 
   6  -4   7     1708.84     1706.86     49.59 o 
   7  -4   7       19.68       15.66     12.53 o 
  -6  -3   7      752.23      813.30     44.89 o 
  -5  -3   7       90.07       94.48     18.27 o 
  -4  -3   7      201.60      214.72     12.79 o 
  -3  -3   7     1233.07     1167.89     30.40 o 
  -2  -3   7     7656.66     7799.41    207.76 o 
  -1  -3   7      322.69      297.55     17.23 o 
   0  -3   7      985.13      801.29     31.32 o 
   1  -3   7        6.07       11.14      7.31 o 
   2  -3   7      900.64      929.09     23.20 o 
   3  -3   7      831.36      771.52     21.57 o 
   4  -3   7     3752.53     3716.02     76.93 o 
   5  -3   7      621.07      598.61     20.44 o 
   6  -3   7      372.55      366.96     13.29 o 
   7  -3   7       27.94       18.79     11.48 o 
   8  -3   7      662.25      630.07     35.50 o 
  -6  -2   7     1038.10      918.74     47.50 o 
  -5  -2   7      679.86      698.98     38.11 o 
  -4  -2   7     2717.95     2743.04     60.05 o 
  -3  -2   7       15.23       22.86      5.88 o 
  -2  -2   7      355.56      345.05     17.75 o 
  -1  -2   7     2326.74     2340.71     69.43 o 
   0  -2   7    10848.20    10516.39    197.82 o 
   1  -2   7     1040.81     1083.48     25.79 o 
   2  -2   7     2663.80     2545.36     53.43 o 
   3  -2   7      427.39      452.97     15.30 o 
   4  -2   7     1002.51     1047.53     27.79 o 
   5  -2   7     3959.93     4054.87     84.53 o 
   6  -2   7     2424.31     2494.87     46.08 o 
   7  -2   7       21.36       10.96     10.96 o 
   8  -2   7      228.05      203.06     21.40 o 
  -6  -1   7       15.94        9.92     16.18 o 
  -5  -1   7      733.86      758.49     40.20 o 
  -4  -1   7      412.81      417.09     27.14 o 
  -3  -1   7     2199.18     2182.45     48.53 o 
  -2  -1   7     3918.96     4009.42     82.48 o 
  -1  -1   7      175.19      151.91     12.53 o 
   0  -1   7      187.06      173.15     10.70 o 
   1  -1   7     2203.04     2105.55     45.16 o 
   2  -1   7     2770.87     2733.09     56.96 o 
   3  -1   7     2776.82     2719.98     57.35 o 
   4  -1   7     3664.54     3652.89     75.48 o 
   5  -1   7     1145.07     1115.54     41.24 o 
   6  -1   7      113.14      110.67     14.62 o 
   7  -1   7     2622.72     2540.12     83.52 o 
   8  -1   7      421.66      439.54     29.75 o 
  -6   0   7      662.11      616.50     38.63 o 
  -5   0   7     1240.74     1251.79     53.77 o 
  -4   0   7      975.59      943.80     43.33 o 
  -3   0   7      253.77      271.61     13.05 o 
  -2   0   7      126.83      126.72      9.14 o 
  -1   0   7     9903.68     9869.00    189.21 o 
   0   0   7     4877.71     4872.35     95.59 o 
   1   0   7      766.03      785.28     20.95 o 
   2   0   7       59.83       50.72      7.83 o 
   3   0   7     2886.92     2902.40     85.09 o 
   4   0   7       59.22       71.52      9.92 o 
   5   0   7     4258.39     4494.02    131.03 o 
   6   0   7      366.30      326.26     21.40 o 
   7   0   7      598.45      550.72     30.28 o 
   8   0   7       33.59       26.62     13.05 o 
  -6   1   7      141.52      176.96     24.01 o 
  -5   1   7     4641.04     4460.09    141.47 o 
  -4   1   7       21.79       22.45     11.48 o 
  -3   1   7       30.72       35.26      6.08 o 
  -2   1   7      370.71      377.11     14.04 o 
  -1   1   7      810.04      887.62     23.55 o 
   0   1   7     1866.90     1835.18     33.25 o 
   1   1   7     9529.09     9515.98    180.97 o 
   2   1   7     2509.20     2482.70     73.60 o 
   3   1   7     1832.39     1752.40     54.81 o 
   4   1   7       45.25       43.85      8.87 o 
   5   1   7      709.35      753.27     31.84 o 
   6   1   7      308.23      329.91     21.40 o 
   7   1   7     2411.35     2451.38     81.96 o 
   8   1   7      491.58      479.21     30.80 o 
  -6   2   7      169.49      161.82     22.45 o 
  -5   2   7      384.75      343.49     27.14 o 
  -4   2   7      815.16      771.01     37.06 o 
  -3   2   7     6306.76     6057.97    179.05 o 
  -2   2   7     2307.84     2290.41     67.86 o 
  -1   2   7     6907.69     6996.91    136.16 o 
   0   2   7       78.16       97.44      9.02 o 
   1   2   7      723.35      726.42     37.06 o 
   2   2   7     4408.99     4307.14    122.67 o 
   3   2   7     5173.54     5161.67    146.16 o 
   4   2   7        1.71       -0.52      7.31 o 
   5   2   7     1663.47     1681.41     57.42 o 
   6   2   7      187.30      234.91     19.31 o 
   7   2   7      362.18      371.67     25.58 o 
   8   2   7      934.12      971.99     44.89 o 
  -6   3   7      980.23      977.73     50.11 o 
  -5   3   7     1944.66     1814.52     69.43 o 
  -4   3   7        7.58        0.00     10.44 o 
  -3   3   7      310.33      266.23     20.36 o 
  -2   3   7      674.57      672.22     19.30 o 
  -1   3   7     1103.53     1200.95     29.10 o 
   0   3   7     4980.56     5080.91    118.50 o 
   1   3   7     3406.42     3264.17     68.08 o 
   2   3   7        6.60        8.77      3.47 o 
   3   3   7      292.38      354.68     18.01 o 
   4   3   7     3177.49     3140.96     94.48 o 
   5   3   7     2031.81     2119.90     69.43 o 
   6   3   7      853.26      895.78     38.63 o 
   7   3   7     1134.95     1175.05     48.55 o 
   8   3   7       74.24       79.35     17.75 o 
  -6   4   7       70.20       68.38     20.36 o 
  -5   4   7       65.22       43.33     15.14 o 
  -4   4   7     3356.68     3344.02    109.10 o 
  -3   4   7     1427.88     1399.52     53.25 o 
  -2   4   7      402.74      432.23     23.49 o 
  -1   4   7      139.09      145.42      9.41 o 
   0   4   7     1375.13     1331.14     46.98 o 
   1   4   7       35.67       36.21      5.39 o 
   2   4   7     9287.88     9604.04    226.81 o 
   3   4   7     3307.40     3261.02     97.62 o 
   4   4   7      102.02       97.09     12.01 o 
   5   4   7      313.79      321.56     20.88 o 
   6   4   7     1004.90     1034.63     42.81 o 
   7   4   7       23.74       28.71     12.53 o 
   8   4   7     1212.82     1224.64     52.72 o 
  -5   5   7        3.08        6.79     13.57 o 
  -4   5   7      304.82      302.25     24.53 o 
  -3   5   7      406.61      465.11     27.14 o 
  -2   5   7     5786.84     5822.02    170.70 o 
  -1   5   7      875.16      936.62     33.93 o 
   0   5   7     1096.35     1155.22     43.85 o 
   1   5   7       31.73       63.35     16.97 o 
   2   5   7     1619.79     1639.68     36.56 o 
   3   5   7      975.13      952.15     37.06 o 
   4   5   7     7095.52     6766.34    192.62 o 
   5   5   7      813.91      759.53     33.93 o 
   6   5   7     2018.86     1990.96     69.43 o 
   7   5   7       88.65      109.62     16.70 o 
   8   5   7      160.82      181.66     21.92 o 
  -5   6   7      437.02      436.40     30.80 o 
  -4   6   7     2135.56     2099.02     75.69 o 
  -3   6   7       23.23       15.14     12.01 o 
  -2   6   7      448.89      436.93     25.58 o 
  -1   6   7     2159.77     2119.38     68.91 o 
   0   6   7     2979.41     1963.82     61.60 o 
   1   6   7       97.82       87.47     15.92 o 
   2   6   7     2561.56     2433.63     79.35 o 
   3   6   7        8.81       17.23      8.87 o 
   4   6   7      296.47      320.52     20.88 o 
   5   6   7     1476.80     1401.61     52.20 o 
   6   6   7     3448.07     3430.67    108.58 o 
   7   6   7       28.69       19.31     12.53 o 
   8   6   7       33.55       51.68     15.66 o 
  -5   7   7      387.86      365.93     31.84 o 
  -4   7   7      226.75      246.39     22.97 o 
  -3   7   7     1201.61     1257.53     50.64 o 
  -2   7   7     5652.15     5422.16    160.78 o 
  -1   7   7       86.30       67.86     10.96 o 
   0   7   7        3.75        3.77      7.57 o 
   1   7   7     1845.67     1818.62     42.21 o 
   2   7   7     2107.54     2081.79     70.99 o 
   3   7   7     2526.81     2523.41     82.48 o 
   4   7   7     3528.54     3397.27    105.97 o 
   5   7   7        4.36       13.05     10.96 o 
   6   7   7      139.24      133.11     17.23 o 
   7   7   7     1444.40     1419.88     57.42 o 
   8   7   7      602.94      567.95     35.50 o 
  -4   8   7       27.07       19.84     15.66 o 
  -3   8   7      543.38      542.37     32.36 o 
  -2   8   7       73.53       76.21     14.62 o 
  -1   8   7     3772.47     3964.69    120.06 o 
   0   8   7     1862.46     1688.71     55.86 o 
   1   8   7      835.00      792.18     23.20 o 
   2   8   7      507.41      559.08     30.28 o 
   3   8   7      399.09      396.21     25.58 o 
   4   8   7       12.84        8.87     10.44 o 
   5   8   7     3271.92     3181.15    102.31 o 
   6   8   7     2125.39     2078.66     75.17 o 
   7   8   7       29.66       34.97     15.14 o 
  -4   9   7      100.66      111.71     21.40 o 
  -3   9   7      830.37      838.88     41.76 o 
  -2   9   7      192.38      199.41     20.36 o 
  -1   9   7      541.56      544.46     28.71 o 
   0   9   7      503.12      533.50     25.58 o 
   1   9   7     4985.97     5294.26    159.74 o 
   2   9   7     1282.03     1370.81     54.29 o 
   3   9   7     2227.36     2146.52     76.21 o 
   4   9   7      215.83      221.33     20.88 o 
   5   9   7      385.84      411.35     27.67 o 
   6   9   7       29.83       33.93     14.09 o 
   7   9   7     1484.87     1515.93     62.64 o 
  -3  10   7      984.74     1080.05     49.59 o 
  -2  10   7      141.00      149.30     18.79 o 
  -1  10   7     1535.62     1571.26     57.42 o 
   0  10   7      102.59       72.56     12.01 o 
   1  10   7      400.96      421.27     28.71 o 
   2  10   7     1380.05     1354.10     55.33 o 
   3  10   7     2855.20     2740.05     93.44 o 
   4  10   7       11.69        4.70     12.01 o 
   5  10   7      843.33      743.87     39.67 o 
   6  10   7      466.34      469.29     31.32 o 
   7  10   7       17.30       22.45     16.18 o 
  -2  11   7      747.58      674.96     37.06 o 
  -1  11   7      249.67      253.18     22.45 o 
   1  11   7     2365.41     2451.38     87.18 o 
   2  11   7       50.65       44.37     15.14 o 
   3  11   7        4.80       -0.52     12.01 o 
   4  11   7     1380.16     1429.27     60.55 o 
   5  11   7     1075.66     1002.79     48.55 o 
   6  11   7      890.65      906.22     47.50 o 
  -2  12   7      617.83      745.96     40.20 o 
   2  12   7     2456.61     2630.95     93.44 o 
   3  12   7     1873.58     1980.00     76.21 o 
   4  12   7        2.71        2.61     14.09 o 
   5  12   7        5.23       17.75     16.70 o 
   2  13   7      378.46      434.32     32.89 o 
   3  13   7      511.44      492.26     35.50 o 
   4  13   7     2411.14     2612.16     96.05 o 
  -2 -12   8      343.81      362.80     27.67 o 
  -1 -12   8       87.91       78.30     16.70 o 
   0 -12   8       22.67       34.97     13.57 o 
   1 -12   8     1057.50     1117.63     46.46 o 
   2 -12   8      941.48      992.87     43.33 o 
  -3 -11   8     1272.02     1332.70     53.77 o 
  -2 -11   8      180.56      212.46     21.40 o 
  -1 -11   8     1308.19     1328.53     51.68 o 
   0 -11   8      997.22      999.66     42.81 o 
   1 -11   8      135.74      116.41     16.70 o 
   2 -11   8       52.73       46.98     14.09 o 
   3 -11   8     1750.76     1840.62     64.21 o 
  -4 -10   8      662.32      691.67     36.02 o 
  -3 -10   8      534.01      587.27     32.89 o 
  -2 -10   8      486.39      421.79     26.62 o 
  -1 -10   8     2039.23     1964.34     67.34 o 
   0 -10   8       25.84       20.36     11.48 o 
   1 -10   8     1630.42     1627.64     57.94 o 
   2 -10   8      286.93      293.89     22.97 o 
   3 -10   8      230.79      244.30     20.88 o 
  -4  -9   8      141.58      163.39     19.31 o 
  -3  -9   8     1837.76     1935.63     67.34 o 
  -2  -9   8       34.61       46.98     12.53 o 
  -1  -9   8      860.80      825.83     36.54 o 
   0  -9   8       57.96       57.94     12.53 o 
   1  -9   8      308.58      338.26     22.45 o 
   2  -9   8      792.26      841.49     36.54 o 
   3  -9   8     2914.30     2963.99     91.35 o 
   4  -9   8       18.34       24.01     12.01 o 
  -5  -8   8      727.58      737.46     32.89 o 
  -4  -8   8      123.64      101.27     15.66 o 
  -3  -8   8        3.80       17.75     10.44 o 
  -2  -8   8     1218.44     1150.00     44.89 o 
  -1  -8   8     2911.05     2807.39     87.18 o 
   0  -8   8      629.89      668.18     31.32 o 
   1  -8   8      231.29      199.93     17.23 o 
   2  -8   8      802.80      757.44     34.45 o 
   3  -8   8      859.69      888.47     38.63 o 
   4  -8   8     1315.90     1405.78     52.20 o 
  -5  -7   8      404.08      417.53     20.93 o 
  -4  -7   8     1925.49     1989.92     67.34 o 
  -3  -7   8     1194.50     1210.55     45.94 o 
  -2  -7   8       31.69       33.93     10.44 o 
  -1  -7   8      394.15      378.46     22.97 o 
   0  -7   8     4044.22     3987.66    116.41 o 
   1  -7   8      970.07      948.50     38.63 o 
   2  -7   8     1263.33     1200.63     45.94 o 
   3  -7   8      801.47      783.54     35.50 o 
   4  -7   8       17.85       26.62     11.48 o 
  -5  -6   8       26.84       36.51     13.57 o 
  -4  -6   8     1180.83     1269.02     48.03 o 
  -3  -6   8       11.37       18.27      9.40 o 
  -2  -6   8     3272.48     3337.23     99.18 o 
  -1  -6   8     1253.15     1223.60     44.89 o 
   0  -6   8      319.17      323.13     20.36 o 
   1  -6   8      596.22      551.25     27.67 o 
   2  -6   8     3324.05     3258.41     98.14 o 
   3  -6   8        0.06       -0.52      9.40 o 
   4  -6   8     3265.79     3217.17     98.66 o 
   5  -6   8      147.30      124.76     16.70 o 
   6  -6   8      233.49      210.37     19.31 o 
   7  -6   8      222.41      251.09     22.45 o 
  -6  -5   8      974.68     1026.28     52.72 o 
  -5  -5   8       15.37       30.83     21.66 o 
  -4  -5   8     1056.15     1051.15     30.99 o 
  -3  -5   8      545.20      499.05     25.06 o 
  -2  -5   8      671.48      693.23     30.28 o 
  -1  -5   8     1162.64     1116.07     41.24 o 
   0  -5   8     5146.95     4893.36    137.81 o 
   1  -5   8       13.57       17.23      8.87 o 
   2  -5   8      750.64      704.72     31.84 o 
   3  -5   8      517.54      478.16     27.14 o 
   4  -5   8      900.53      867.00     24.43 o 
   5  -5   8      293.39      294.42     14.67 o 
   6  -5   8     1850.19     1855.24     63.16 o 
   7  -5   8        8.21        0.52     12.01 o 
  -6  -4   8        2.62      -10.96     16.70 o 
  -5  -4   8     1084.49     1177.66     53.77 o 
  -4  -4   8     2586.59     2506.83     57.82 o 
  -3  -4   8      442.55      437.97     22.97 o 
  -2  -4   8     2521.36     2439.37     74.65 o 
  -1  -4   8       67.65       64.21     10.96 o 
   0  -4   8        3.06       -1.57      7.83 o 
   1  -4   8     4158.51     3733.44    108.58 o 
   2  -4   8     3211.14     3117.86     64.11 o 
   3  -4   8      201.33      197.22     11.48 o 
   4  -4   8      757.11      744.82     22.45 o 
   5  -4   8      168.90      165.89     11.66 o 
   6  -4   8      593.61      582.12     22.00 o 
   7  -4   8     1061.91     1112.41     45.94 o 
  -6  -3   8      869.94      888.99     47.50 o 
  -5  -3   8       34.05       38.63     15.66 o 
  -4  -3   8      303.01      332.32     20.88 o 
  -3  -3   8     3529.00     3590.51     76.46 o 
  -2  -3   8      848.06      881.16     34.45 o 
  -1  -3   8     2612.78     2472.26     75.17 o 
   0  -3   8     2451.58     2288.51     70.99 o 
   1  -3   8      858.58      903.38     22.70 o 
   2  -3   8       25.21       29.88      5.03 o 
   3  -3   8     5568.36     5527.62    109.61 o 
   4  -3   8      262.67      275.03     15.40 o 
   5  -3   8      385.97      412.99     17.56 o 
   6  -3   8      194.05      200.07     13.55 o 
   7  -3   8       81.39       75.17     14.09 o 
  -6  -2   8       37.15       34.97     18.79 o 
  -5  -2   8     2505.86     2462.34     89.26 o 
  -4  -2   8      358.65      386.15     28.71 o 
  -3  -2   8      418.85      407.75     16.41 o 
  -2  -2   8      137.51      149.82     13.57 o 
  -1  -2   8     4263.53     3961.04    112.23 o 
   0  -2   8       20.10       20.36      8.35 o 
   1  -2   8     3416.12     3410.13     69.54 o 
   2  -2   8     3146.72     3200.55     66.16 o 
   3  -2   8      192.93      187.38     10.40 o 
   4  -2   8     4583.95     4684.29    135.72 o 
   5  -2   8     5235.44     5162.48    105.20 o 
   6  -2   8       26.04       25.08      8.61 o 
   7  -2   8      907.04      910.91     40.20 o 
   8  -2   8       76.09       78.82     17.23 o 
  -6  -1   8      131.04      115.37     21.40 o 
  -5  -1   8      472.82      482.34     33.41 o 
  -4  -1   8     1019.95     1033.07     46.46 o 
  -3  -1   8     3486.58     3648.69     76.92 o 
  -2  -1   8       10.46        8.72      5.50 o 
  -1  -1   8     1729.64     1565.52     51.16 o 
   0  -1   8      536.91      528.46     16.04 o 
   1  -1   8      979.75     1022.61     26.08 o 
   2  -1   8      798.45      795.70     22.06 o 
   3  -1   8     5000.92     4955.88    119.80 o 
   4  -1   8      399.88      419.14     16.04 o 
   5  -1   8     4563.70     4614.96     94.86 o 
   6  -1   8      320.82      352.28     16.79 o 
   7  -1   8      599.89      658.75     24.66 o 
   8  -1   8      289.91      283.98     25.58 o 
  -6   0   8      491.03      532.45     36.54 o 
  -5   0   8      497.19      476.60     32.36 o 
  -4   0   8      130.83      130.50     19.31 o 
  -3   0   8      191.56      188.92     11.39 o 
  -2   0   8     5654.78     5613.31    112.44 o 
  -1   0   8     4266.43     4299.13     87.70 o 
   0   0   8      492.15      490.39     15.98 o 
   1   0   8     1831.34     1842.41     41.50 o 
   2   0   8       64.43       80.12      7.24 o 
   3   0   8       62.68       67.10      7.40 o 
   4   0   8     3881.10     3973.05    115.89 o 
   5   0   8     2049.07     2071.87     67.34 o 
   6   0   8       40.53       39.15     12.53 o 
   7   0   8      196.07      175.92     18.27 o 
   8   0   8      577.71      581.52     34.45 o 
  -6   1   8     1198.57     1147.91     55.33 o 
  -5   1   8      600.06      556.47     35.50 o 
  -4   1   8     1431.15     1426.66     57.42 o 
  -3   1   8     1473.11     1455.90     56.38 o 
  -2   1   8        6.03       -2.05      5.39 o 
  -1   1   8       18.04       23.77      5.91 o 
   0   1   8     8235.64     8193.10    130.10 o 
   1   1   8     1175.24     1144.75     28.93 o 
   2   1   8     1342.92     1225.69     41.76 o 
   3   1   8     1055.33      982.95     35.50 o 
   4   1   8       18.61       13.57      7.83 o 
   5   1   8        4.95       -1.04      8.35 o 
   6   1   8     3464.07     3465.13    107.01 o 
   7   1   8      602.75      621.20     32.89 o 
   8   1   8      440.32      455.20     30.28 o 
  -6   2   8      162.41      139.38     22.97 o 
  -5   2   8       15.53       -1.04     13.57 o 
  -4   2   8     1545.58     1460.59     58.47 o 
  -3   2   8       45.17       37.58     12.53 o 
  -2   2   8     6138.13     6129.60    121.22 o 
  -1   2   8     1326.09     1492.34    117.19 o 
   0   2   8      543.40      524.60     14.16 o 
   1   2   8     2089.74     2203.81     39.37 o 
   2   2   8     8247.48     8392.94    232.30 o 
   3   2   8       69.01       73.60      9.92 o 
   4   2   8     2562.19     2546.38     79.35 o 
   5   2   8      448.03      443.71     24.01 o 
   6   2   8      424.05      433.79     26.10 o 
   7   2   8      460.01      510.01     30.80 o 
   8   2   8     1729.67     1828.09     68.91 o 
  -5   3   8        2.14       -4.70     13.57 o 
  -4   3   8      734.40      686.97     37.58 o 
  -3   3   8        0.73        3.65     11.48 o 
  -2   3   8      173.12      189.59     10.78 o 
  -1   3   8      860.15      829.39     23.38 o 
   0   3   8     5594.15     5529.81     90.15 o 
   1   3   8      523.60      517.25     25.58 o 
   2   3   8     4446.88     4611.27     93.37 o 
   3   3   8      342.68      321.56     18.79 o 
   4   3   8     1369.25     1377.07     48.55 o 
   5   3   8      340.97      331.48     21.40 o 
   6   3   8     2623.89     2687.33     87.70 o 
   7   3   8      108.96      127.89     17.23 o 
   8   3   8      157.38      178.53     21.40 o 
  -5   4   8     1416.80     1407.35     60.55 o 
  -4   4   8     1392.40     1377.07     56.38 o 
  -3   4   8      341.87      354.45     25.06 o 
  -2   4   8     1513.44     1496.09     54.81 o 
  -1   4   8      193.28      210.87     14.62 o 
   0   4   8       16.46       10.44      6.79 o 
   1   4   8     4289.37     4313.02     88.75 o 
   2   4   8     5558.50     5545.68    111.06 o 
   3   4   8      294.33      305.38     19.31 o 
   4   4   8      672.66      623.81     29.23 o 
   5   4   8       39.58       49.07     12.01 o 
   6   4   8       10.41       18.27     11.48 o 
   7   4   8     1669.18     1715.86     64.73 o 
   8   4   8     1661.54     1726.82     67.34 o 
  -5   5   8        2.97       -0.52     16.18 o 
  -4   5   8       11.72        3.13     14.09 o 
  -3   5   8     2486.33     2623.12     89.26 o 
  -2   5   8      818.52      728.21     34.45 o 
  -1   5   8     2105.73     2122.62     47.14 o 
   0   5   8     1042.64     1097.79     42.81 o 
   1   5   8       92.00      107.11      8.01 o 
   2   5   8       77.27       91.35     13.57 o 
   3   5   8     6070.18     6115.91    175.92 o 
   4   5   8     2475.13     2448.77     79.35 o 
   5   5   8      922.05      823.22     36.54 o 
   6   5   8        5.97       22.45     12.53 o 
   7   5   8      272.63      286.06     24.01 o 
   8   5   8        2.32        5.74     14.62 o 
  -5   6   8     2231.57     2345.41     87.70 o 
  -4   6   8      376.83      377.94     28.71 o 
  -3   6   8      310.45      328.35     26.62 o 
  -2   6   8      211.03      221.86     19.84 o 
  -1   6   8     1860.61     2087.01     69.95 o 
   0   6   8        3.67       -5.62      5.39 o 
   1   6   8     3594.48     3568.09     75.40 o 
   2   6   8     1219.10     1177.66     46.46 o 
   3   6   8      526.52      575.78     29.23 o 
   4   6   8      466.92      485.99     27.14 o 
   5   6   8     3336.05     3319.49    104.92 o 
   6   6   8       22.72       18.27     10.96 o 
   7   6   8     1619.11     1562.39     61.60 o 
   8   6   8      250.88      262.05     25.06 o 
  -4   7   8      309.26      300.16     28.19 o 
  -3   7   8     2941.93     2828.27     95.53 o 
  -2   7   8      139.54      115.37     15.14 o 
  -1   7   8      837.49      876.46     37.06 o 
   0   7   8      923.76      927.08     26.98 o 
   1   7   8      969.88     1023.09     28.97 o 
   2   7   8      720.92      710.46     34.45 o 
   4   7   8      658.85      640.51     32.89 o 
   5   7   8      763.39      710.46     36.02 o 
   6   7   8      626.53      585.18     32.89 o 
   7   7   8     1014.46     1054.99     48.03 o 
  -4   8   8        6.50        0.52     15.66 o 
  -3   8   8       68.28      113.28     19.84 o 
  -2   8   8     1912.95     1969.04     70.99 o 
  -1   8   8     2775.31     2882.04     92.40 o 
   0   8   8      578.30      562.21     27.14 o 
   1   8   8      899.46     1021.58     44.37 o 
   2   8   8      176.03      159.21     17.75 o 
   3   8   8      629.05      571.08     31.84 o 
   4   8   8      988.79     1015.32     44.89 o 
   5   8   8     3119.34     2973.39     98.14 o 
   6   8   8       17.31       18.27     13.05 o 
   7   8   8      517.64      520.45     33.41 o 
  -3   9   8      981.52     1008.01     47.50 o 
  -2   9   8        1.94       -1.04     12.53 o 
  -1   9   8        9.48       -5.22     10.96 o 
   0   9   8     3328.44     3330.45    102.31 o 
   1   9   8     1886.11     1995.66     72.56 o 
   2   9   8     2753.54     2563.09     87.70 o 
   3   9   8       21.97       27.67     12.53 o 
   4   9   8     1071.88     1222.03     52.20 o 
   5   9   8       10.39        1.04     12.01 o 
   6   9   8     2231.96     2147.56     78.82 o 
   7   9   8      792.62      780.41     42.81 o 
  -3  10   8        6.91       -3.65     15.66 o 
  -2  10   8     2005.29     2241.00     79.87 o 
  -1  10   8      544.77      584.66     31.84 o 
   1  10   8       37.05       49.59     14.62 o 
   2  10   8     2488.02     2557.35     88.74 o 
   3  10   8        1.52      -13.05     10.96 o 
   4  10   8     2330.23     2450.33     87.70 o 
   5  10   8      593.81      581.52     34.97 o 
   6  10   8        5.87       -3.13     14.09 o 
  -2  11   8      180.44      179.05     22.45 o 
   1  11   8      435.35      381.07     30.28 o 
   2  11   8      414.67      425.96     30.80 o 
   3  11   8      293.20      297.55     26.10 o 
   4  11   8     1216.26     1312.86     57.94 o 
   5  11   8      406.85      373.76     31.32 o 
   6  11   8     1966.33     1969.04     77.26 o 
   2  12   8     2240.52     2534.90     91.35 o 
   3  12   8        9.63       19.31     15.14 o 
   4  12   8      440.36      431.71     33.41 o 
   5  12   8      171.48      203.59     26.10 o 
   2  13   8      207.41      210.37     25.06 o 
   3  13   8     1806.98     2023.85     79.87 o 
   4  13   8      579.46      563.77     38.11 o 
   0 -12   9      596.51      624.85     36.02 o 
   1 -12   9     1210.85     1229.86     51.16 o 
  -2 -11   9      572.75      591.44     33.93 o 
  -1 -11   9     1482.85     1555.60     60.03 o 
   0 -11   9       80.72       96.57     17.23 o 
   1 -11   9      106.18      123.72     18.79 o 
   2 -11   9      484.35      488.08     30.80 o 
   3 -11   9      395.25      463.55     30.28 o 
  -3 -10   9       13.24       16.18     13.05 o 
  -2 -10   9       74.42       86.65     16.18 o 
  -1 -10   9       27.09       27.14     12.53 o 
   0 -10   9     4751.40     4705.43    138.86 o 
   1 -10   9     1410.34     1437.63     54.81 o 
   2 -10   9       46.65       57.94     15.14 o 
   3 -10   9        0.30        4.70     11.48 o 
  -4  -9   9     1260.94     1270.06     52.72 o 
  -3  -9   9      155.79      141.47     18.79 o 
  -2  -9   9      879.96      858.19     39.67 o 
  -1  -9   9      206.81      226.55     20.88 o 
   0  -9   9      863.61      898.39     40.72 o 
   1  -9   9      672.86      623.81     32.89 o 
   2  -9   9     2997.80     2935.81     92.92 o 
   3  -9   9      142.60      174.87     19.31 o 
   4  -9   9      567.33      582.05     32.36 o 
  -4  -8   9      272.18      292.85     25.06 o 
  -3  -8   9     1040.34     1052.38     44.89 o 
  -2  -8   9     1272.90     1204.29     48.03 o 
  -1  -8   9       60.60       63.16     13.57 o 
   0  -8   9      553.03      532.98     29.75 o 
   1  -8   9        2.95       -1.04      9.92 o 
   2  -8   9       13.48        7.31     10.96 o 
   3  -8   9      482.46      505.31     30.28 o 
   4  -8   9     2564.09     2669.58     86.65 o 
  -4  -7   9     1985.24     2022.28     69.43 o 
  -3  -7   9       15.47        7.31     11.48 o 
  -2  -7   9      347.86      318.95     23.49 o 
  -1  -7   9     1623.22     1561.34     56.38 o 
   0  -7   9      637.09      580.48     29.75 o 
   1  -7   9     1710.80     1697.59     60.03 o 
   2  -7   9     3335.23     3157.66     98.14 o 
   3  -7   9        7.61       14.09     12.01 o 
   4  -7   9      150.39      172.26     18.79 o 
   5  -7   9      576.61      609.71     33.41 o 
  -5  -6   9      234.28      267.75     17.68 o 
  -4  -6   9        1.35       10.20      8.77 o 
  -3  -6   9     3983.65     3856.64    114.32 o 
  -2  -6   9     2691.66     2645.04     83.52 o 
  -1  -6   9      131.09      140.42     15.66 o 
   0  -6   9       53.57       50.11     12.01 o 
   1  -6   9     1343.88     1179.75     45.94 o 
   2  -6   9       20.54        2.09      9.40 o 
   3  -6   9     3133.82     3072.57     96.05 o 
   4  -6   9     1213.55     1122.33     46.46 o 
   5  -6   9        5.67       -3.65     12.01 o 
  -5  -5   9      788.46      803.90     44.89 o 
  -4  -5   9      134.59      139.65     12.63 o 
  -3  -5   9      270.82      269.88     20.88 o 
  -2  -5   9       51.48       24.53     10.44 o 
  -1  -5   9     4833.34     4574.93    131.55 o 
   0  -5   9      380.04      355.49     22.45 o 
   1  -5   9      936.21      872.28     37.58 o 
   2  -5   9       64.88       72.04     13.05 o 
   3  -5   9     1002.61      954.24     40.72 o 
   4  -5   9       43.31       58.99     14.62 o 
   5  -5   9     2460.25     2345.41     79.87 o 
   6  -5   9      409.40      422.05     19.17 o 
   7  -5   9      350.53      342.96     25.06 o 
  -5  -4   9     1233.73     1290.94     57.94 o 
  -4  -4   9      132.08      177.47     13.04 o 
  -3  -4   9     2122.08     2213.56     52.59 o 
  -2  -4   9      313.93      319.47     20.88 o 
  -1  -4   9      316.35      300.16     20.36 o 
   0  -4   9      933.83      805.99     34.97 o 
   1  -4   9     1814.10     1638.60     56.90 o 
   2  -4   9      144.12      150.34     16.18 o 
   3  -4   9     2519.11     2566.74     83.00 o 
   4  -4   9       72.45       76.52      8.50 o 
   5  -4   9      400.74      370.78     17.16 o 
   6  -4   9      163.73      174.14     14.62 o 
   7  -4   9     1345.74     1303.99     50.64 o 
  -5  -3   9      334.75      303.29     28.19 o 
  -4  -3   9      934.47      980.10     31.58 o 
  -3  -3   9      220.76      234.26     14.12 o 
  -2  -3   9     1493.45     1384.38     48.55 o 
  -1  -3   9     4937.92     4601.03    130.50 o 
   0  -3   9        8.44        6.26      9.40 o 
   1  -3   9      266.38      303.81     22.45 o 
   2  -3   9     6022.99     6330.69    124.01 o 
   3  -3   9     1542.90     1537.41     36.93 o 
   4  -3   9      759.84      743.03     22.94 o 
   5  -3   9      871.86      866.02     26.71 o 
   6  -3   9        2.53       -3.87      7.40 o 
   7  -3   9        5.27        6.79     12.53 o 
  -5  -2   9      987.40     1004.88     50.64 o 
  -4  -2   9      548.28      511.05     31.84 o 
  -3  -2   9      361.30      358.11     16.55 o 
  -2  -2   9      595.49      563.26     19.84 o 
  -1  -2   9      104.14      100.75     12.53 o 
   0  -2   9     3903.41     3900.49    112.75 o 
   1  -2   9     4734.36     4923.91     97.99 o 
   2  -2   9       54.75       55.11      8.09 o 
   3  -2   9      583.26      630.89     19.81 o 
   4  -2   9     2044.58     2123.41     49.10 o 
   5  -2   9       97.43      103.11     18.53 o 
   6  -2   9     1838.25     1907.20     47.71 o 
   7  -2   9     1464.42     1543.32     42.37 o 
  -5  -1   9       76.15       96.57     20.88 o 
  -4  -1   9     4126.34     4338.98    138.33 o 
  -3  -1   9      611.39      624.52     21.57 o 
  -2  -1   9     1329.85     1319.74     36.80 o 
  -1  -1   9       32.49        9.92      8.87 o 
   0  -1   9      574.92      557.51     27.14 o 
   1  -1   9       75.60      100.80      7.90 o 
   2  -1   9     5592.72     5571.87    110.73 o 
   3  -1   9      897.50      916.37     25.55 o 
   4  -1   9      976.63     1005.47     27.87 o 
   5  -1   9       31.92       47.50      9.66 o 
   6  -1   9     1132.22     1124.77     46.46 o 
   7  -1   9      330.28      339.67     19.25 o 
   8  -1   9     1093.65     1240.83     53.25 o 
  -5   0   9      164.25      111.19     20.36 o 
  -4   0   9      681.15      717.25     39.67 o 
  -3   0   9      540.17      527.23     30.80 o 
  -2   0   9      538.27      551.61     19.25 o 
  -1   0   9      400.85      423.73     24.53 o 
   0   0   9     3422.23     3407.23     70.32 o 
   1   0   9      590.22      591.71     28.97 o 
   2   0   9      272.47      269.25     13.04 o 
   3   0   9      868.68      856.44     31.84 o 
   4   0   9     3560.47     3560.22     75.11 o 
   5   0   9        9.06       19.84      9.40 o 
   6   0   9     2360.12     2337.06     77.26 o 
   7   0   9       12.79       -2.61     11.48 o 
   8   0   9      243.14      263.62     24.01 o 
  -5   1   9      886.79      880.64     45.42 o 
  -4   1   9     2817.54     2891.96     99.70 o 
  -3   1   9      110.31      119.54     17.23 o 
  -2   1   9      962.59      965.40     27.05 o 
  -1   1   9    10299.50    10457.92    201.91 o 
   0   1   9     2029.26     2097.63     38.66 o 
   1   1   9     1099.41     1090.02     28.56 o 
   2   1   9     3820.32     3748.70     77.52 o 
   3   1   9       95.40       88.74     10.96 o 
   4   1   9        2.17       -0.52      7.83 o 
   5   1   9     1284.54     1350.45     49.07 o 
   6   1   9     1595.42     1623.98     58.99 o 
   7   1   9      513.68      495.39     29.75 o 
   8   1   9      709.52      721.42     38.63 o 
  -5   2   9       77.27       41.24     17.23 o 
  -4   2   9        2.95        7.83     13.05 o 
  -3   2   9     2530.74     2420.06     84.04 o 
  -2   2   9     4251.78     4259.44     88.04 o 
  -1   2   9      180.89      181.63     11.37 o 
   0   2   9     1780.53     1875.36     35.35 o 
   1   2   9     1319.45     1305.85     26.51 o 
   2   2   9      267.39      305.52     12.16 o 
   3   2   9     3952.16     3757.98    111.19 o 
   4   2   9     2461.58     2360.55     75.17 o 
   5   2   9      114.27      111.19     14.62 o 
   6   2   9        2.13       -2.61     10.96 o 
   7   2   9     1486.00     1578.57     61.08 o 
   8   2   9      346.55      370.11     29.75 o 
  -5   3   9      696.06      686.45     41.76 o 
  -4   3   9       22.01       27.14     14.62 o 
  -3   3   9       16.74       10.44     12.01 o 
  -2   3   9       69.28       58.99     13.05 o 
  -1   3   9     4222.54     4308.51    177.75 o 
   0   3   9     1249.21     1314.00     58.79 o 
   1   3   9     2007.76     1943.65     36.25 o 
   2   3   9      217.49      214.51     10.53 o 
   3   3   9     2569.76     2550.04     79.87 o 
   4   3   9      256.52      312.69     20.36 o 
   5   3   9     2946.04     2848.11     90.31 o 
   6   3   9      765.61      751.18     36.02 o 
   7   3   9      123.67      114.32     17.75 o 
   8   3   9       27.00       20.88     16.18 o 
  -5   4   9      770.64      724.03     42.81 o 
  -4   4   9      313.92      345.57     29.23 o 
  -3   4   9     2099.54     1990.44     72.56 o 
  -2   4   9       80.16       66.30     13.57 o 
  -1   4   9      332.07      328.87     14.92 o 
   0   4   9      747.64      760.70     23.05 o 
   1   4   9     3923.53     3863.02     81.18 o 
   2   4   9        9.93        0.00      8.35 o 
   3   4   9     2305.18     2168.97     71.52 o 
   4   4   9       98.81      104.92     13.57 o 
   5   4   9      345.90      325.21     22.45 o 
   6   4   9     1085.94     1102.49     46.98 o 
   7   4   9     2244.64     2273.37     80.39 o 
   8   4   9       17.97       27.67     16.70 o 
  -4   5   9      742.58      766.84     42.28 o 
  -3   5   9      347.33      341.40     26.10 o 
  -2   5   9     1701.69     1599.45     59.51 o 
  -1   5   9     2938.23     2964.52     94.48 o 
   0   5   9       99.21       91.47      9.21 o 
   1   5   9       90.38       93.97      8.53 o 
   2   5   9     1920.91     2005.05     68.91 o 
   3   5   9     2125.15     2097.45     70.47 o 
   4   5   9      771.35      692.19     32.89 o 
   5   5   9     2401.80     2358.46     79.35 o 
   6   5   9       46.07       34.97     13.05 o 
   7   5   9       16.52       20.36     15.14 o 
   8   5   9      435.13      496.44     34.97 o 
  -4   6   9      252.40      232.30     25.06 o 
  -3   6   9      242.47      280.84     25.06 o 
  -2   6   9      716.64      761.62     37.06 o 
  -1   6   9      310.66      274.58     21.40 o 
   0   6   9     3106.02     3234.65     71.39 o 
   1   6   9     3709.49     3695.43     82.48 o 
   2   6   9      170.15      161.82     16.70 o 
   3   6   9       25.24       30.80     12.01 o 
   4   6   9     2154.47     2124.60     73.08 o 
   5   6   9      230.12      221.86     20.36 o 
   6   6   9     1971.77     1871.42     68.91 o 
   7   6   9      643.39      647.30     37.06 o 
  -4   7   9     1092.04      977.73     48.55 o 
  -3   7   9      511.38      514.71     32.36 o 
  -2   7   9     1086.97     1134.34     47.50 o 
  -1   7   9       11.56        7.31     10.44 o 
   0   7   9       32.21        8.35      9.40 o 
   1   7   9      650.75      646.25     33.41 o 
   2   7   9     6397.65     6336.20    185.84 o 
   3   7   9      973.59      944.32     42.28 o 
   4   7   9      254.66      231.77     20.88 o 
   5   7   9      352.37      346.10     25.06 o 
   6   7   9      678.44      685.40     37.06 o 
   7   7   9       81.96      118.50     19.31 o 
  -3   8   9      215.96      230.21     25.06 o 
  -2   8   9     2002.76     1963.29     72.04 o 
  -1   8   9      108.12       93.44     15.66 o 
   0   8   9     2384.25     2526.55     81.43 o 
   1   8   9        5.53        9.92     11.48 o 
   2   8   9      497.53      528.28     31.32 o 
   3   8   9       27.35       57.94     14.62 o 
   4   8   9     3038.77     2846.02     95.53 o 
   5   8   9       66.69       36.02     14.62 o 
   6   8   9      857.89      762.14     40.20 o 
   7   8   9      106.63       77.78     19.31 o 
  -3   9   9       37.03       43.85     17.75 o 
  -2   9   9      203.30      121.11     19.84 o 
  -1   9   9      611.96      619.11     33.41 o 
   1   9   9     1327.92     1254.92     52.72 o 
   2   9   9     3004.01     3266.24    107.01 o 
   3   9   9       19.62        9.92     11.48 o 
   4   9   9       99.39      113.80     17.75 o 
   5   9   9     1093.93     1075.87     50.11 o 
   6   9   9     1241.11     1263.80     55.86 o 
   7   9   9      303.90      300.68     28.71 o 
  -2  10   9     1774.34     1787.38     69.43 o 
   1  10   9     1123.54     1231.95     53.25 o 
   2  10   9       61.39       55.86     15.66 o 
   3  10   9     1630.35     1627.64     65.25 o 
   4  10   9     1831.41     1773.80     69.95 o 
   5  10   9       75.19       86.65     18.27 o 
   6  10   9       55.17       50.11     18.27 o 
   1  11   9      760.35      746.48     41.24 o 
   2  11   9      211.93      287.11     27.14 o 
   3  11   9      599.63      712.55     40.20 o 
   4  11   9      156.22      143.55     21.40 o 
   5  11   9     2617.85     2537.51     93.44 o 
   2  12   9        2.97       -0.52     14.09 o 
   3  12   9      739.91      885.86     46.46 o 
   4  12   9       97.67      104.40     21.40 o 
   0 -11  10      272.30      249.52     23.49 o 
   1 -11  10       54.83       38.11     14.62 o 
  -2 -10  10      162.46      177.48     20.88 o 
  -1 -10  10      752.09      714.11     37.58 o 
   0 -10  10     1697.08     1806.69     67.34 o 
   1 -10  10      179.58      189.49     20.88 o 
   2 -10  10      525.24      608.67     35.50 o 
   3 -10  10      158.83      151.91     20.36 o 
  -3  -9  10      463.99      482.86     31.84 o 
  -2  -9  10      286.66      302.25     25.06 o 
  -1  -9  10       32.59       16.70     13.57 o 
   0  -9  10      361.77      333.04     26.10 o 
   1  -9  10     2585.18     2614.77     87.18 o 
   2  -9  10      887.64      850.36     40.72 o 
   3  -9  10      683.92      609.71     34.97 o 
   4  -9  10      312.23      298.07     26.10 o 
  -3  -8  10      908.47      891.08     42.28 o 
  -2  -8  10        5.91        7.83     12.53 o 
  -1  -8  10     1669.23     1557.69     58.47 o 
   0  -8  10      330.13      306.94     24.01 o 
   1  -8  10       24.98       24.01     12.01 o 
   2  -8  10      119.73      116.41     17.75 o 
   3  -8  10     1906.98     1828.61     66.82 o 
   4  -8  10      139.43      133.11     19.31 o 
  -4  -7  10      125.03      125.71     14.27 o 
  -3  -7  10      348.49      330.43     25.58 o 
  -2  -7  10       47.73       46.46     14.09 o 
  -1  -7  10      666.80      629.55     32.89 o 
   0  -7  10      766.89      742.30     36.02 o 
   1  -7  10     3720.64     3415.01    106.49 o 
   2  -7  10      163.60      171.74     19.84 o 
   3  -7  10      294.36      271.45     24.01 o 
   4  -7  10      116.72      116.93     18.27 o 
   5  -7  10      641.28      597.71     34.97 o 
  -4  -6  10      380.32      365.20     34.71 o 
  -3  -6  10     1184.05     1206.90     48.55 o 
  -2  -6  10      461.39      429.62     26.62 o 
  -1  -6  10     1222.69     1109.28     45.42 o 
   0  -6  10      135.22      123.20     17.23 o 
   1  -6  10       35.70       13.57     10.96 o 
   2  -6  10     1444.59     1343.14     52.20 o 
   3  -6  10     2755.95     2558.39     84.57 o 
   4  -6  10        1.55       -2.61     12.01 o 
   5  -6  10      399.88      368.02     28.19 o 
  -4  -5  10       14.12        6.20      8.99 o 
  -3  -5  10      145.68      127.89     16.70 o 
  -2  -5  10     2844.36     2565.18     81.96 o 
  -1  -5  10     1880.17     1672.53     58.99 o 
   0  -5  10     1457.79     1312.86     50.11 o 
   1  -5  10     1209.30     1106.67     44.89 o 
   2  -5  10       89.51       69.95     14.09 o 
   3  -5  10       32.81       35.50     13.05 o 
   4  -5  10     1739.51     1787.90     65.77 o 
   5  -5  10     1075.99     1108.76     49.07 o 
   6  -5  10      438.07      446.32     31.84 o 
  -5  -4  10       23.26       41.24     17.23 o 
  -4  -4  10     1616.70     1733.27     45.49 o 
  -3  -4  10      641.36      657.66     26.10 o 
  -2  -4  10       12.12        9.40     10.96 o 
  -1  -4  10        4.19        1.57      9.40 o 
   0  -4  10     1950.41     1705.94     59.51 o 
   1  -4  10       22.09       24.01     10.96 o 
   2  -4  10     3095.32     3217.17    100.23 o 
   3  -4  10      540.07      567.43     31.32 o 
   4  -4  10      223.95      272.49     24.01 o 
   5  -4  10        4.95       -3.13     13.57 o 
   6  -4  10      824.38      879.44     28.82 o 
   7  -4  10      136.67      120.06     17.75 o 
  -5  -3  10       17.74       27.67     17.75 o 
  -4  -3  10      281.81      268.32     26.62 o 
  -3  -3  10      718.08      717.79     24.60 o 
  -2  -3  10     3776.03     3562.22    105.97 o 
  -1  -3  10      359.83      333.57     22.97 o 
   0  -3  10     1127.31     1123.90     44.37 o 
   1  -3  10      213.31      207.76     18.27 o 
   2  -3  10     1148.20     1140.60     45.94 o 
   3  -3  10      289.78      311.12     25.06 o 
   4  -3  10     2391.36     2413.66     55.03 o 
   5  -3  10       30.07       57.58      9.37 o 
   6  -3  10      119.22      136.12     12.67 o 
   7  -3  10      301.32      301.28     27.14 o 
  -5  -2  10       44.67       49.59     20.36 o 
  -4  -2  10     1421.01     1491.92     62.12 o 
  -3  -2  10       17.51       23.95      8.15 o 
  -2  -2  10      252.34      237.75     29.75 o 
  -1  -2  10     1955.19     2000.88     65.77 o 
   0  -2  10     3047.81     2979.65     90.83 o 
   1  -2  10        0.82       -0.52      9.40 o 
   2  -2  10     1862.26     1972.31     45.40 o 
   3  -2  10      458.84      484.01     28.97 o 
   4  -2  10      148.56      125.66     10.51 o 
   5  -2  10     1683.60     1638.97     41.69 o 
   6  -2  10     6609.41     6474.54    132.51 o 
   7  -2  10       15.88       16.24     10.28 o 
  -5  -1  10     1217.88     1242.39     57.94 o 
  -4  -1  10       33.39       35.50     15.14 o 
  -3  -1  10     1340.59     1320.31     59.51 o 
  -2  -1  10     2535.94     2505.69    112.49 o 
  -1  -1  10       61.13       68.89      8.84 o 
   0  -1  10        3.98        1.04      9.92 o 
   1  -1  10     3320.25     3426.59     71.76 o 
   2  -1  10     1933.18     1925.36     44.76 o 
   3  -1  10     1050.83     1059.21     29.05 o 
   4  -1  10      944.26      949.70     39.15 o 
   5  -1  10       95.10      120.58     12.01 o 
   6  -1  10        1.97        2.67      8.15 o 
   7  -1  10       56.99       84.63     12.54 o 
  -5   0  10      494.84      505.83     36.02 o 
  -4   0  10        1.07        0.52     13.57 o 
  -3   0  10     2177.47     2339.14     83.00 o 
  -2   0  10      555.14      574.51     20.88 o 
  -1   0  10     1239.67     1257.26     32.96 o 
   0   0  10     1399.73     1415.97     35.80 o 
   1   0  10      206.03      237.70     12.29 o 
   2   0  10       15.86       21.60      6.64 o 
   3   0  10     3116.50     3055.43     66.04 o 
   4   0  10       97.25      110.53     10.03 o 
   5   0  10     2012.04     2048.83     49.42 o 
   6   0  10      690.92      693.37     25.40 o 
   7   0  10      414.51      381.38     19.52 o 
  -5   1  10     2022.06     2066.65     81.43 o 
  -4   1  10      177.61      190.01     22.97 o 
  -3   1  10     1319.93     1379.68     57.42 o 
  -2   1  10      278.23      278.75     17.23 o 
  -1   1  10      408.18      407.15     21.92 o 
   0   1  10     2751.59     2847.58     50.60 o 
   1   1  10     4799.34     4863.58     98.74 o 
   2   1  10      364.24      361.61     15.76 o 
   3   1  10      348.51      346.81     15.76 o 
   4   1  10      211.16      220.29     17.75 o 
   5   1  10     1252.96     1289.90     48.55 o 
   6   1  10      301.96      309.03     23.49 o 
   7   1  10     1284.35     1304.51     53.77 o 
  -4   2  10      848.36      815.91     42.81 o 
  -3   2  10     2457.46     2379.34     84.57 o 
  -2   2  10        0.81       -4.70     10.96 o 
  -1   2  10     3779.90     3924.40     82.32 o 
   0   2  10        1.27       -3.02      4.98 o 
   1   2  10      428.71      440.06     13.79 o 
   2   2  10     2071.68     2040.02     40.60 o 
   3   2  10     5995.92     5812.62    166.52 o 
   4   2  10       31.70       29.23      9.92 o 
   5   2  10      698.43      728.73     33.41 o 
   6   2  10      234.10      254.22     22.45 o 
   7   2  10      499.17      477.12     30.28 o 
  -4   3  10       55.84       39.67     16.70 o 
  -3   3  10        2.21      -12.53     12.53 o 
  -2   3  10     1775.83     1850.02     67.86 o 
  -1   3  10     1020.33     1050.05     72.30 o 
   0   3  10     1222.42     1174.79     25.71 o 
   1   3  10     1915.09     1948.42     37.07 o 
   2   3  10      199.07      198.89     18.27 o 
   3   3  10       56.22       65.25     12.01 o 
   4   3  10     1856.09     1832.27     63.16 o 
   5   3  10     1642.34     1622.94     58.47 o 
   6   3  10      287.05      319.47     25.06 o 
   7   3  10      332.25      342.96     26.62 o 
  -4   4  10      541.80      431.18     31.84 o 
  -3   4  10      699.37      648.86     37.58 o 
  -2   4  10      445.92      392.03     27.67 o 
  -1   4  10       19.73       13.98      7.35 o 
   0   4  10     2174.32     2242.38     51.27 o 
   1   4  10      233.30      232.48     13.25 o 
   2   4  10     2537.28     2469.12     80.91 o 
   3   4  10     1106.04     1099.36     43.85 o 
   4   4  10      244.20      232.30     20.36 o 
   5   4  10       32.64       24.01     12.53 o 
   6   4  10     2214.01     2218.04     77.26 o 
   7   4  10       45.94       32.89     15.14 o 
  -4   5  10      165.06      160.26     22.97 o 
  -3   5  10      932.99     1053.95     49.59 o 
  -2   5  10     2822.12     2561.00     87.70 o 
  -1   5  10      146.68      129.46     16.70 o 
   0   5  10      701.22      720.38     32.36 o 
   1   5  10        1.16      -11.75      7.83 o 
   2   5  10     1398.68     1508.62     55.86 o 
   3   5  10      503.74      465.11     27.14 o 
   4   5  10     3357.41     3201.51    101.79 o 
   5   5  10      361.76      353.40     25.06 o 
   6   5  10      203.10      184.79     20.36 o 
   7   5  10      170.53      170.70     21.40 o 
  -3   6  10       14.96        6.26     14.62 o 
  -2   6  10      234.36      234.38     21.92 o 
  -1   6  10     2593.14     2523.41     85.09 o 
   0   6  10     4390.48     4407.80     91.06 o 
   1   6  10       12.95       16.18     10.96 o 
   2   6  10      822.58      834.70     38.11 o 
   3   6  10      105.88      103.36     15.14 o 
   4   6  10      275.15      243.26     21.92 o 
   5   6  10     1477.46     1364.02     54.29 o 
   6   6  10     2838.53     2949.38     99.70 o 
   7   6  10       20.83       20.36     15.66 o 
  -3   7  10      365.59      317.38     28.19 o 
  -2   7  10      922.87      933.36     44.89 o 
  -1   7  10        9.58        3.13     12.01 o 
   1   7  10     2189.41     2336.01     80.39 o 
   2   7  10     1434.45     1535.76     58.99 o 
   3   7  10      145.38      166.52     19.84 o 
   4   7  10     1336.50     1250.74     51.68 o 
   5   7  10       74.56       84.57     16.70 o 
   6   7  10       11.50       17.75     14.09 o 
   7   7  10     1282.05     1226.21     55.86 o 
  -2   8  10        8.62        3.13     14.09 o 
  -1   8  10     2050.05     1908.48     68.91 o 
   1   8  10      327.15      289.20     24.01 o 
   2   8  10        8.75       -4.70     10.96 o 
   3   8  10     3184.71     3191.59    105.45 o 
   4   8  10      416.62      371.15     28.71 o 
   6   8  10      176.29      157.13     21.92 o 
   7   8  10       84.18       74.13     18.27 o 
  -2   9  10        6.47      -19.58     13.05 o 
   1   9  10     2881.26     3077.27    103.36 o 
   2   9  10      446.01      449.98     29.75 o 
   3   9  10      362.16      400.91     29.23 o 
   4   9  10       19.42       31.84     15.14 o 
   5   9  10     2269.34     2299.47     84.04 o 
   6   9  10       84.50       62.64     17.75 o 
   1  10  10      107.16      110.14     19.84 o 
   2  10  10     1483.04     1603.63     64.73 o 
   3  10  10     2833.74     2854.37     98.66 o 
   4  10  10       16.79       20.36     15.14 o 
   5  10  10      490.61      538.72     36.54 o 
   2  11  10        8.41       21.40     16.18 o 
   3  11  10        6.57       -3.13     13.57 o 
   4  11  10     1397.03     1480.43     64.21 o 
   5  11  10     1412.71     1431.36     63.69 o 
   2  12  10     1200.45     1267.97     57.94 o 
   3  12  10      337.18      332.52     30.28 o 
   0 -10  11       86.26       73.60     17.23 o 
   1 -10  11     1952.25     1803.56     68.91 o 
   2 -10  11      449.80      429.62     32.36 o 
  -2  -9  11       24.03       18.79     15.14 o 
  -1  -9  11      142.10      132.59     19.31 o 
   0  -9  11      222.79      227.08     22.97 o 
   1  -9  11      521.54      479.73     31.32 o 
   2  -9  11        7.38       -7.83     12.01 o 
   3  -9  11      248.79      227.08     23.49 o 
  -2  -8  11     1429.78     1275.28     53.25 o 
  -1  -8  11     1713.29     1579.09     61.08 o 
   0  -8  11       78.44       82.48     17.23 o 
   1  -8  11       70.51       77.26     16.18 o 
   2  -8  11     1014.88      894.73     43.85 o 
   3  -8  11      181.16      182.70     21.92 o 
   4  -8  11     1267.87     1130.68     51.16 o 
  -3  -7  11      163.89      108.06     18.27 o 
  -2  -7  11      309.43      242.74     22.97 o 
  -1  -7  11        5.20        4.70     13.05 o 
   0  -7  11     2237.46     2087.01     73.60 o 
   1  -7  11      679.30      640.51     36.02 o 
   2  -7  11      551.37      514.18     32.36 o 
   3  -7  11      167.52      148.77     20.36 o 
   4  -7  11      185.29      164.43     20.88 o 
   5  -7  11       57.27       49.07     17.75 o 
  -3  -6  11       50.04       48.55     14.09 o 
  -2  -6  11     1514.21     1439.71     55.86 o 
  -1  -6  11      421.13      374.81     26.10 o 
   0  -6  11      232.37      222.38     21.40 o 
   1  -6  11      396.02      317.91     24.53 o 
   2  -6  11     2093.78     2010.27     71.52 o 
   3  -6  11       17.14       12.01     14.09 o 
   4  -6  11     1122.15     1134.86     50.11 o 
   5  -6  11      116.61      124.76     20.36 o 
  -4  -5  11       46.95       25.64     10.63 o 
  -3  -5  11      274.70      270.92     17.75 o 
  -2  -5  11     1051.95      866.02     39.15 o 
  -1  -5  11     1044.28      990.78     42.81 o 
   0  -5  11     2344.40     2227.95     75.17 o 
   1  -5  11      161.19      182.18     19.31 o 
   2  -5  11      242.49      251.61     22.45 o 
   3  -5  11      663.98      635.29     34.45 o 
   4  -5  11      902.82      959.46     44.89 o 
   5  -5  11      112.25      120.06     20.36 o 
   6  -5  11     1067.91     1120.24     51.16 o 
  -4  -4  11     1277.18     1312.86     57.94 o 
  -3  -4  11        2.57        8.00      9.03 o 
  -2  -4  11      208.31      209.33     19.84 o 
  -1  -4  11      531.41      509.49     29.75 o 
   0  -4  11      200.62      179.05     18.27 o 
   1  -4  11     2086.31     2036.90     69.95 o 
   2  -4  11     1730.03     1747.70     63.16 o 
   3  -4  11      629.23      614.41     33.93 o 
   4  -4  11       27.48       34.45     15.14 o 
   5  -4  11      193.53      193.15     21.92 o 
   6  -4  11      183.20      162.87     21.92 o 
  -4  -3  11        3.16       10.96     16.18 o 
  -3  -3  11     1596.87     1622.23     56.90 o 
  -2  -3  11      458.22      450.38     19.77 o 
  -1  -3  11     1411.64     1368.72     51.68 o 
   0  -3  11      287.70      306.42     22.45 o 
   1  -3  11      437.13      427.01     26.62 o 
   2  -3  11       66.09       68.38     14.09 o 
   3  -3  11     4252.69     4364.56    131.55 o 
   4  -3  11     2219.25     2260.84     78.82 o 
   5  -3  11      207.85      224.47     24.01 o 
   6  -3  11      107.91       80.39     19.84 o 
  -4  -2  11      232.56      252.13     25.58 o 
  -3  -2  11      258.28      243.30     30.80 o 
  -2  -2  11      147.56      152.19     12.27 o 
  -1  -2  11     2005.22     1906.92     64.21 o 
   0  -2  11       61.38       39.67     11.48 o 
   1  -2  11     1938.40     1878.73     64.73 o 
   2  -2  11      436.15      390.99     26.10 o 
   3  -2  11      170.55      140.42     18.79 o 
   4  -2  11      179.07      163.51     12.26 o 
   5  -2  11     1980.38     1967.51     48.57 o 
   6  -2  11       86.11       68.37     11.00 o 
   7  -2  11     1104.98     1114.51     35.45 o 
  -4  -1  11      160.88      169.65     22.97 o 
  -3  -1  11     2296.44     2492.09     88.22 o 
  -2  -1  11      205.82      199.19     13.75 o 
  -1  -1  11       71.56       74.63      9.95 o 
   0  -1  11      847.14      890.56     38.63 o 
   1  -1  11     1828.79     1922.58     66.30 o 
   2  -1  11      696.19      714.43     22.89 o 
   3  -1  11     2852.24     2848.29     86.92 o 
   4  -1  11      123.17      136.63     12.01 o 
   5  -1  11      145.34      148.35     12.64 o 
   6  -1  11      296.32      309.87     17.67 o 
   7  -1  11     2030.15     2005.47     52.32 o 
  -4   0  11      838.86      890.03     45.94 o 
  -3   0  11       94.74       95.01     18.27 o 
  -2   0  11     1396.50     1497.07     38.94 o 
  -1   0  11     2866.92     2986.11     66.13 o 
   0   0  11     1125.13     1225.85     33.21 o 
   1   0  11       34.67       40.94      7.40 o 
   2   0  11      801.73      856.69     25.86 o 
   3   0  11      271.14      286.72     15.14 o 
   4   0  11     1156.05     1117.96     31.95 o 
   5   0  11     2126.66     2033.98     50.14 o 
   6   0  11       62.46       50.92     10.53 o 
   7   0  11       13.67        5.03     12.27 o 
  -4   1  11      636.83      702.11     41.76 o 
  -3   1  11      731.08      771.01     41.76 o 
  -2   1  11      258.25      246.91     23.49 o 
  -1   1  11       36.43       49.76      8.47 o 
   0   1  11     2968.30     3113.23     68.07 o 
   1   1  11     3644.37     3847.16     80.65 o 
   2   1  11     1071.20     1085.57     30.90 o 
   3   1  11       37.83       41.71      8.90 o 
   4   1  11      299.79      292.19     16.70 o 
   5   1  11       10.24       11.48      8.15 o 
   6   1  11     1739.39     1754.49     64.21 o 
   7   1  11      443.16      452.59     29.75 o 
  -4   2  11      909.99      888.99     46.98 o 
  -3   2  11       66.17       52.72     17.75 o 
  -2   2  11     2239.90     2258.75     80.39 o 
  -1   2  11     1197.56     1296.41     34.97 o 
   0   2  11      129.17      139.35     11.25 o 
   1   2  11      200.91      189.78      9.84 o 
   2   2  11     3210.21     3205.88     70.13 o 
   3   2  11      157.51      157.12     12.79 o 
   4   2  11     3799.55     3774.16    114.84 o 
   5   2  11       99.81       80.39     14.09 o 
   6   2  11      308.65      289.20     23.49 o 
   7   2  11      120.89      118.50     19.31 o 
  -4   3  11      181.55      163.39     23.49 o 
  -3   3  11      423.83      452.06     31.84 o 
  -2   3  11     1137.33     1164.61     50.11 o 
  -1   3  11     1101.26     1159.92     35.76 o 
   0   3  11     2026.61     2045.69     48.69 o 
   1   3  11      411.69      431.29     14.67 o 
   2   3  11      144.79      147.76     11.62 o 
   3   3  11      658.37      602.93     30.28 o 
   4   3  11     1970.54     1871.42     65.25 o 
   5   3  11      108.53      115.89     16.18 o 
   6   3  11     1681.80     1652.17     62.12 o 
   7   3  11       39.96       49.07     15.66 o 
  -3   4  11      138.26      132.07     21.40 o 
  -2   4  11      350.15      329.91     27.67 o 
  -1   4  11      535.53      562.21     31.32 o 
   0   4  11      282.91      178.01     16.70 o 
   1   4  11     1465.56     1495.55     38.94 o 
   2   4  11     2443.33     2444.07     80.39 o 
   3   4  11       43.55       35.50     11.48 o 
   4   4  11      110.42      103.36     15.14 o 
   5   4  11     1245.69     1223.60     50.11 o 
   6   4  11      384.57      429.10     29.23 o 
   7   4  11      398.32      438.49     30.80 o 
  -3   5  11     1287.61     1206.90     54.29 o 
  -2   5  11      509.52      464.59     31.32 o 
  -1   5  11     1340.95     1267.97     51.68 o 
   0   5  11      523.08      523.58     28.71 o 
   1   5  11      454.74      438.69     18.44 o 
   2   5  11       18.36       11.48      9.92 o 
   3   5  11     2926.28     2805.30     92.92 o 
   4   5  11      809.97      802.86     38.63 o 
   5   5  11      464.31      448.93     28.71 o 
   6   5  11       37.72       28.19     14.62 o 
   7   5  11      387.17      371.67     29.75 o 
  -3   6  11      166.66      192.10     25.58 o 
  -2   6  11      104.44       80.39     18.79 o 
  -1   6  11     2458.44     2304.69     80.91 o 
   1   6  11      851.71      915.09     41.24 o 
   2   6  11      524.89      582.05     32.36 o 
   3   6  11       75.79       79.87     15.14 o 
   4   6  11      371.75      443.71     29.75 o 
   5   6  11     3574.83     3387.87    110.67 o 
   6   6  11      102.18       77.78     17.75 o 
   7   6  11      851.26      837.83     44.89 o 
  -2   7  11       67.77       31.84     16.70 o 
  -1   7  11      173.43      152.43     20.36 o 
   1   7  11     1523.43     1572.83     60.55 o 
   2   7  11     1658.72     1641.21     62.12 o 
   3   7  11     2776.87     2734.83     92.92 o 
   4   7  11     1289.20     1169.83     51.16 o 
   5   7  11      193.77      194.19     21.92 o 
   6   7  11      526.70      506.88     33.93 o 
  -2   8  11      906.53      866.02     44.89 o 
   1   8  11      467.78      460.94     31.32 o 
   2   8  11     1120.35     1136.95     49.59 o 
   3   8  11      174.51      235.95     22.97 o 
   4   8  11      385.02      400.91     29.75 o 
   5   8  11       71.07       70.99     17.75 o 
   6   8  11        8.67        4.70     14.62 o 
   1   9  11     1022.65     1033.59     48.03 o 
   2   9  11      935.87      908.30     44.37 o 
   3   9  11      426.44      428.05     30.80 o 
   4   9  11      428.31      404.56     30.80 o 
   5   9  11       62.46       62.12     18.27 o 
   2  10  11     2497.42     2690.46     95.53 o 
   3  10  11      131.89      171.22     22.45 o 
   4  10  11     1207.63     1123.90     53.25 o 
   5  10  11       31.81       39.67     18.79 o 
   2  11  11      190.45      236.99     27.14 o 
   3  11  11      211.12      270.40     27.67 o 
   0  -9  12      426.15      406.13     30.80 o 
   1  -9  12        2.91        0.00     13.57 o 
  -1  -8  12       59.72       18.79     15.66 o 
   0  -8  12      548.34      536.63     34.97 o 
   1  -8  12       30.25       13.57     14.09 o 
   2  -8  12       81.21       69.95     18.79 o 
   3  -8  12     1226.99     1284.15     56.38 o 
  -2  -7  12       22.65        8.87     13.57 o 
  -1  -7  12     1464.71     1282.07     54.29 o 
   0  -7  12     1138.58      955.29     44.89 o 
   1  -7  12      326.90      315.82     26.62 o 
   2  -7  12      766.17      802.86     41.24 o 
   3  -7  12       17.76        7.31     14.62 o 
   4  -7  12       47.85       55.33     18.27 o 
  -2  -6  12      770.61      720.38     38.63 o 
  -1  -6  12     1057.27      952.15     44.37 o 
   0  -6  12      100.84       99.18     17.23 o 
   1  -6  12      897.43      874.89     42.28 o 
   2  -6  12      176.25      169.13     21.40 o 
   3  -6  12     1401.27     1406.31     57.94 o 
   4  -6  12      448.69      422.31     32.36 o 
   5  -6  12      145.91      165.48     22.97 o 
  -3  -5  12      150.91      119.48     23.49 o 
  -2  -5  12       94.61       66.30     16.70 o 
  -1  -5  12     1995.87     1952.33     69.43 o 
   0  -5  12     1048.55     1023.67     45.94 o 
   1  -5  12      469.62      478.16     30.28 o 
   2  -5  12       16.04       28.71     13.57 o 
   3  -5  12      401.19      369.59     29.23 o 
   4  -5  12      102.66      106.49     19.84 o 
   5  -5  12     1240.87     1333.74     57.94 o 
  -3  -4  12      690.56      705.16     26.71 o 
  -2  -4  12        2.27       21.40     12.53 o 
  -1  -4  12      174.59      190.01     20.88 o 
   0  -4  12     1252.13     1277.89     51.16 o 
   1  -4  12     2780.93     2810.00     91.35 o 
   2  -4  12        1.25        1.57     12.01 o 
   3  -4  12      283.34      330.96     26.62 o 
   4  -4  12      104.46       98.14     17.75 o 
   5  -4  12      270.67      319.99     27.67 o 
   6  -4  12      213.88      242.21     25.58 o 
  -3  -3  12      527.74      514.47     31.58 o 
  -2  -3  12      852.89      844.00     28.52 o 
  -1  -3  12     1235.64     1225.17     49.59 o 
   0  -3  12       29.55       41.24     13.57 o 
   1  -3  12      165.95      175.40     19.84 o 
   2  -3  12     1234.06     1273.71     51.68 o 
   3  -3  12     2217.75     2259.28     78.30 o 
   4  -3  12      809.24      863.93     42.81 o 
   5  -3  12      501.75      564.82     35.50 o 
   6  -3  12      198.13      145.64     23.49 o 
  -3  -2  12        0.34       12.53     14.09 o 
  -2  -2  12      755.38      808.48     27.41 o 
  -1  -2  12      104.99      122.33     12.16 o 
   0  -2  12     1656.16     1680.88     60.55 o 
   1  -2  12     1324.55     1427.71     54.81 o 
   2  -2  12      300.62      306.94     25.58 o 
   3  -2  12       12.48       45.94     14.09 o 
   4  -2  12      796.47      799.73     41.24 o 
   5  -2  12      533.86      516.27     33.93 o 
   6  -2  12      818.69      853.49     45.94 o 
  -3  -1  12      261.60      230.21     24.53 o 
  -2  -1  12     1496.28     1566.70     41.53 o 
  -1  -1  12      165.62      165.98     13.07 o 
   0  -1  12      164.11      175.92     17.75 o 
   1  -1  12      182.89      166.52     19.31 o 
   2  -1  12     3539.17     3536.12    109.62 o 
   3  -1  12      900.37      915.09     43.33 o 
   4  -1  12      422.86      373.24     29.75 o 
   5  -1  12        1.69       -0.27      8.01 o 
   6  -1  12      799.31      833.34     70.73 o 
  -3   0  12      319.94      382.64     31.32 o 
  -2   0  12     3364.30     3571.62    116.41 o 
  -1   0  12       28.75       34.80      8.84 o 
   0   0  12       44.77       48.02      9.41 o 
   1   0  12      602.82      610.23     32.89 o 
   2   0  12      304.20      327.82     25.06 o 
   3   0  12      746.24      742.04     24.97 o 
   4   0  12     2166.70     2103.48     65.51 o 
   5   0  12      262.13      259.84     16.70 o 
   6   0  12      463.62      449.67     36.02 o 
   7   0  12       32.15       53.06     11.52 o 
  -3   1  12       46.19       48.55     18.27 o 
  -2   1  12      280.87      269.36     25.06 o 
  -1   1  12     1012.95     1008.13     29.84 o 
   0   1  12     3453.01     3571.36     88.74 o 
   1   1  12     3086.77     3054.22     66.99 o 
   2   1  12     2694.91     2755.19    109.10 o 
   3   1  12       11.22        2.71      7.78 o 
   4   1  12       27.68       35.05      9.40 o 
   5   1  12     1349.47     1287.08     37.03 o 
   6   1  12      868.95      895.48     30.47 o 
   7   1  12       69.56       80.82     15.40 o 
  -3   2  12     1100.85     1227.78     55.86 o 
  -2   2  12     1165.16     1152.08     50.64 o 
  -1   2  12       29.05       38.51      9.26 o 
   0   2  12       62.69       64.05     15.66 o 
   1   2  12      518.28      548.19     17.73 o 
   2   2  12      336.31      374.75     17.39 o 
   3   2  12     2240.94     2172.33     52.59 o 
   4   2  12      423.23      435.68     19.91 o 
   5   2  12       58.64       51.51     22.19 o 
   6   2  12       38.86       40.20     14.09 o 
   7   2  12      792.84      789.28     40.72 o 
  -3   3  12       93.78       53.77     19.31 o 
  -2   3  12      189.61      166.00     21.40 o 
  -1   3  12     2376.43     2467.56     85.09 o 
   0   3  12      631.26      659.26     43.07 o 
   1   3  12      483.40      488.14     33.93 o 
   2   3  12        6.01        0.31      7.51 o 
   3   3  12      967.36      927.12     29.52 o 
   4   3  12       23.77       25.58     12.01 o 
   5   3  12     3233.08     3175.93    102.84 o 
   6   3  12      245.51      261.53     24.53 o 
   7   3  12       55.13       76.21     18.79 o 
  -3   4  12      501.46      445.28     33.41 o 
  -2   4  12       59.81       39.15     16.70 o 
  -1   4  12      133.33      139.90     19.31 o 
   0   4  12      597.55      365.41     23.49 o 
   1   4  12     2811.71     2954.17     66.62 o 
   2   4  12       57.04       85.58     12.27 o 
   3   4  12      574.97      573.17     31.32 o 
   4   4  12       87.88       90.31     15.66 o 
   5   4  12      434.02      471.90     29.75 o 
   6   4  12      440.53      441.10     30.80 o 
   7   4  12     1441.51     1497.14     62.64 o 
  -2   5  12      932.06      933.88     45.42 o 
  -1   5  12     1374.89     1461.64     58.47 o 
   0   5  12       91.65       64.21     14.09 o 
   1   5  12      149.17      142.23     12.53 o 
   2   5  12     1472.40     1474.18     39.86 o 
   3   5  12     1087.86     1095.71     46.98 o 
   4   5  12      195.05      211.94     22.45 o 
   5   5  12      780.95      778.84     39.67 o 
   6   5  12      162.55      158.17     20.88 o 
  -2   6  12      690.52      618.59     38.63 o 
   1   6  12     2677.49     2680.71     62.53 o 
   2   6  12       11.52        8.35     11.48 o 
   3   6  12        5.33       14.09     12.53 o 
   4   6  12     1313.83     1239.26     53.25 o 
   5   6  12      539.09      568.47     35.50 o 
   6   6  12     1379.76     1436.06     61.08 o 
   1   7  12      321.91      263.38     20.36 o 
   2   7  12     1666.71     1682.97     64.21 o 
   3   7  12      243.99      230.21     22.45 o 
   4   7  12      495.82      443.71     32.36 o 
   5   7  12      109.92      114.32     19.31 o 
   6   7  12      134.35      150.86     23.49 o 
   1   8  12       17.45       29.23     14.09 o 
   2   8  12      291.50      360.19     29.23 o 
   3   8  12      747.81      777.80     41.24 o 
   4   8  12     2053.65     2158.00     80.91 o 
   5   8  12      399.21      338.79     30.28 o 
   2   9  12      795.86      805.47     42.81 o 
   3   9  12       22.70       20.36     16.18 o 
   4   9  12       81.82      104.40     20.88 o 
   5   9  12      925.88      919.79     49.07 o 
   2  10  12      108.06      131.03     21.40 o 
   3  10  12     1353.72     1441.28     62.64 o 
   0  -7  13      178.37      203.06     24.53 o 
   1  -7  13     1096.41     1104.06     50.64 o 
   2  -7  13       91.34       87.70     18.79 o 
   3  -7  13      164.00      165.48     22.45 o 
  -1  -6  13      518.87      554.38     34.97 o 
   0  -6  13      640.90      569.52     34.45 o 
   1  -6  13      218.84      197.84     22.97 o 
   2  -6  13      723.63      691.15     38.63 o 
   3  -6  13     1057.06     1066.47     49.59 o 
   4  -6  13       15.51       10.44     16.18 o 
  -2  -5  13      996.54     1005.92     45.94 o 
  -1  -5  13     1180.69     1159.39     50.64 o 
   0  -5  13      464.06      466.68     31.32 o 
   1  -5  13      827.56      830.00     41.24 o 
   2  -5  13      176.19      174.35     20.88 o 
   3  -5  13       14.26        5.22     14.62 o 
   4  -5  13      938.95      969.38     46.98 o 
  -2  -4  13       63.70       73.30     12.79 o 
  -1  -4  13      265.56      226.55     22.97 o 
   0  -4  13     1473.17     1474.17     57.94 o 
   1  -4  13      133.53      133.64     19.84 o 
   2  -4  13     1215.73     1229.86     52.20 o 
   3  -4  13      202.15      208.28     22.97 o 
   4  -4  13      382.39      359.15     30.80 o 
   5  -4  13       14.37       26.62     16.18 o 
  -2  -3  13     1588.23     1627.01     44.55 o 
  -1  -3  13       27.25       29.75     14.62 o 
   0  -3  13      310.16      331.48     25.06 o 
   1  -3  13       81.85       76.21     16.70 o 
   2  -3  13     1430.56     1528.46     60.03 o 
   3  -3  13       90.90       87.18     18.27 o 
   4  -3  13      900.29      930.75     45.42 o 
   5  -3  13      203.87      226.03     25.58 o 
  -2  -2  13      206.92      219.12     15.66 o 
  -1  -2  13     1169.59     1173.21     34.85 o 
   0  -2  13     1794.78     1834.36     65.25 o 
   1  -2  13       27.30       32.89     13.57 o 
   2  -2  13      576.49      602.40     34.97 o 
   3  -2  13      350.22      362.80     27.67 o 
   4  -2  13      323.23      361.76     30.28 o 
   5  -2  13      682.45      678.62     40.72 o 
   6  -2  13      819.90      823.22     46.46 o 
  -2  -1  13       56.51       54.78     11.28 o 
  -1  -1  13      336.46      316.33     18.04 o 
   0  -1  13       56.51       61.27     10.96 o 
   1  -1  13     1802.05     1733.09     63.16 o 
   2  -1  13     1061.46     1101.97     48.03 o 
   3  -1  13      254.75      269.36     24.53 o 
   4  -1  13      418.10      364.89     28.71 o 
   5  -1  13      183.06      216.11     24.01 o 
   6  -1  13       10.63       -2.61     15.66 o 
  -2   0  13      195.34      218.72     22.97 o 
  -1   0  13     1779.05     1838.23     46.93 o 
   0   0  13      364.52      393.62     18.83 o 
   1   0  13        0.46       -4.44     13.83 o 
   2   0  13       46.27       39.67     15.14 o 
   3   0  13     2460.74     2372.03     82.48 o 
   4   0  13      178.33      144.60     20.88 o 
   5   0  13      515.64      511.85     22.89 o 
   6   0  13      102.13       88.68     13.29 o 
  -2   1  13       67.14       72.56     17.75 o 
  -1   1  13     1187.36     1208.95     34.76 o 
   0   1  13      384.90      416.77     19.56 o 
   1   1  13     2989.12     3093.45     97.62 o 
   2   1  13       17.53       33.93     14.09 o 
   3   1  13      109.37      104.66     12.26 o 
   4   1  13      532.57      503.32     22.15 o 
   5   1  13     1563.43     1513.83     42.37 o 
   6   1  13      115.87      119.70     14.30 o 
  -2   2  13       15.33       16.70     16.18 o 
  -1   2  13      511.17      574.22     34.45 o 
   0   2  13       51.87       62.09     10.70 o 
   1   2  13      218.49      230.26     14.58 o 
   2   2  13      950.36      919.33     40.20 o 
   3   2  13     1940.70     2002.29     50.70 o 
   4   2  13       16.86       25.19     14.09 o 
   5   2  13      916.04      964.60     34.45 o 
   6   2  13      151.61      170.07     15.53 o 
  -2   3  13     1159.17     1204.81     53.25 o 
  -1   3  13      631.57      625.37     36.02 o 
   0   3  13      344.18      373.36     18.81 o 
   1   3  13      716.24      746.81     27.14 o 
   2   3  13      462.23      465.47     29.75 o 
   3   3  13        1.78       -4.52      8.15 o 
   4   3  13     1706.31     1672.55     45.38 o 
   5   3  13      732.54      769.92     28.76 o 
   6   3  13      151.64      119.54     18.79 o 
  -2   4  13        9.25       15.66     16.70 o 
  -1   4  13       98.19       93.96     18.27 o 
   0   4  13     1484.81     1531.07     56.38 o 
   1   4  13       95.19      110.13     12.16 o 
   2   4  13     1336.68     1339.12     38.00 o 
   3   4  13      231.37      228.83     15.92 o 
   4   4  13      148.92      166.52     20.88 o 
   5   4  13       59.18       82.48     17.75 o 
   6   4  13     1475.92     1504.97     62.12 o 
   1   5  13      266.66      255.14     16.60 o 
   2   5  13     1122.84     1125.29     34.48 o 
   3   5  13       14.13       13.57     13.57 o 
   4   5  13     1670.14     1744.05     67.86 o 
   5   5  13       72.32       93.96     19.31 o 
   6   5  13      257.44      266.75     27.14 o 
   1   6  13        3.48      -12.45      9.04 o 
   2   6  13      385.58      388.90     20.42 o 
   3   6  13      592.13      593.01     34.45 o 
   4   6  13      244.24      250.57     25.58 o 
   5   6  13      527.33      483.38     33.41 o 
   1   7  13     1491.61     1550.90     61.60 o 
   2   7  13      951.03     1044.55     48.03 o 
   3   7  13      336.96      354.97     28.19 o 
   4   7  13      312.91      316.34     28.71 o 
   5   7  13        0.27        0.00     16.18 o 
   2   8  13       44.26       32.89     16.70 o 
   3   8  13     1553.65     1567.61     64.21 o 
   4   8  13      313.88      334.61     29.23 o 
   0  -5  14      900.21      923.96     44.89 o 
   1  -5  14        5.51        0.52     13.57 o 
   2  -5  14       46.07       52.20     17.75 o 
   3  -5  14      431.97      448.41     32.36 o 
  -1  -4  14      489.95      495.39     31.84 o 
   0  -4  14       67.03       80.91     17.75 o 
   1  -4  14      813.18      894.73     44.37 o 
   2  -4  14     1239.06     1267.97     54.81 o 
   3  -4  14       99.60      107.01     19.31 o 
   4  -4  14       16.68       10.44     16.70 o 
  -1  -3  14      447.09      440.05     46.46 o 
   0  -3  14       94.08      102.84     17.23 o 
   1  -3  14      426.08      420.74     29.23 o 
   2  -3  14        1.05        1.04     13.05 o 
   3  -3  14     1314.06     1360.37     56.90 o 
   4  -3  14      560.12      634.25     39.15 o 
  -1  -2  14     2096.32     2144.95     53.83 o 
   0  -2  14       51.97       68.28     13.31 o 
   1  -2  14      673.97      697.93     37.06 o 
   2  -2  14        1.05       11.48     13.05 o 
   3  -2  14      264.90      234.91     24.01 o 
   4  -2  14      125.23      115.37     20.88 o 
   5  -2  14     1330.07     1347.32     60.03 o 
  -1  -1  14      271.91      315.26     19.15 o 
   0  -1  14      340.16      331.75     18.64 o 
   1  -1  14      250.59      293.45     17.72 o 
   2  -1  14      179.45      192.10     22.45 o 
   3  -1  14      791.71      873.85     44.89 o 
   4  -1  14       17.11       27.67     17.23 o 
   5  -1  14      134.15      145.12     24.01 o 
  -1   0  14     1131.70     1254.77     36.82 o 
   0   0  14       21.44       13.39      9.58 o 
   1   0  14      279.23      254.22     22.97 o 
   2   0  14     4386.19     4338.98    132.07 o 
   3   0  14      297.27      312.69     27.14 o 
   4   0  14      400.59      482.34     34.97 o 
   5   0  14      585.49      567.43     37.58 o 
  -1   1  14       36.87       21.92     16.18 o 
   0   1  14     1756.22     1812.10     54.81 o 
   1   1  14     1154.84     1138.51     48.03 o 
   2   1  14      102.99      132.07     19.31 o 
   3   1  14      631.86      633.72     37.06 o 
   4   1  14      367.84      373.76     31.32 o 
   5   1  14      206.97      199.93     25.06 o 
  -1   2  14        7.68      -12.53     14.62 o 
   0   2  14       90.10       91.35     16.70 o 
   1   2  14      122.25      119.02     18.79 o 
   2   2  14     2015.41     2046.29     73.60 o 
   3   2  14       46.06       38.63     17.23 o 
   4   2  14      640.47      641.42     26.61 o 
   5   2  14        0.33       -3.32     10.11 o 
  -1   3  14      365.31      410.30     31.32 o 
   0   3  14     1150.57     1203.76     49.07 o 
   1   3  14        8.83       21.92     14.62 o 
   2   3  14      133.20      136.16     13.15 o 
   3   3  14      435.67      421.36     21.48 o 
   4   3  14      996.90     1064.73     44.89 o 
   5   3  14       31.96       29.75     11.91 o 
   1   4  14     1154.91     1195.02     35.25 o 
   2   4  14     1014.50     1114.37     41.50 o 
   3   4  14       29.38       23.60     11.04 o 
   4   4  14       43.49       55.57     25.84 o 
   5   4  14      732.56      740.32     48.81 o 
   1   5  14      605.81      607.11     24.49 o 
   2   5  14       35.97       35.04     11.06 o 
   3   5  14     1549.17     1588.41     45.01 o 
   4   5  14      940.21     1003.61     73.86 o 
   5   5  14      243.69      218.72     25.58 o 
   2   6  14       33.40       11.24     10.77 o 
   3   6  14       19.20       28.51     11.89 o 
   4   6  14      345.24      361.76     29.75 o 
   2   7  14      226.04      207.85     16.97 o 
   3   7  14     1101.34     1115.54     51.16 o 
   2  -3  15      851.08      811.73     42.81 o 
   1  -2  15      826.15      790.33     41.24 o 
   2  -2  15       70.26       81.96     17.75 o 
   3  -2  15        1.60       -0.52     14.62 o 
   0  -1  15     1464.79     1577.17     43.51 o 
   1  -1  15       77.42       68.91     17.23 o 
   2  -1  15      256.06      232.82     24.01 o 
   3  -1  15       92.92      120.59     21.40 o 
   0   0  15      704.02      768.40     39.15 o 
   1   0  15      270.46      239.60     24.01 o 
   2   0  15       46.84       57.42     17.75 o 
   3   0  15     1573.96     1579.09     64.73 o 
   4   0  15     1035.94     1095.71     53.25 o 
   0   1  15     1068.42     1119.20     47.50 o 
   1   1  15       52.13       93.44     18.27 o 
   2   1  15     1614.44     1615.63     63.16 o 
   3   1  15      151.82      138.86     21.40 o 
   4   1  15      162.64      185.84     24.53 o 
   1   2  15      994.85     1059.69     48.03 o 
   2   2  15      195.73      198.37     22.97 o 
   3   2  15      537.46      584.13     38.63 o 
   4   2  15      367.13      411.35     34.45 o 
   1   3  15      268.74      279.80     25.58 o 
   2   3  15       28.72       66.30     19.31 o 
   3   3  15      724.75      809.12     45.94 o 
   4   3  15       23.91        7.83     17.75 o 
   2   4  15        2.47        5.22     15.14 o 
   3   4  15      344.07      384.94     21.85 o 
                                                 
